# Supplementary material for: Construction and Validation of an Autophagy-Related Prognostic Risk Signature for Survival Predicting in Clear Cell Renal Cell Carcinoma Patients
Source: Front Oncol. 2020 May 5;10:707. doi: 10.3389/fonc.2020.00707 (PMC7214632; doi:10.3389/fonc.2020.00707)
Supplement: Table S2 — Gene symbols of ARGs available in TCGA (209 genes in all). [file Table_2.XLSX]

## Sheet: Sheet1
Gene symbols of ARGs available in TCGA (209 genes in all)
RB1
KLHL24
SQSTM1
ERBB2
SIRT1
ATG12
SPNS1
GRID2
BIRC5
IFNG
CHMP2B
ARSA
RPTOR
VEGFA
HSPA5
MYC
PEA15
NRG2
FOXO1
RAB24
GABARAPL2
CHMP4B
CTSB
EIF4EBP1
CDKN1B
CASP3
CD46
MAP1LC3A
CFLAR
ZFYVE1
MAPK1
ATG9A
RB1CC1
MLST8
TNFSF10
BCL2
ATG16L2
EIF2S1
ATG4D
MAPK9
NFE2L2
HSPA8
UVRAG
MAPK8
ATF6
RAB1A
BCL2L1
CCL2
ATG4C
HGS
WDR45
MAPK3
PRKAB1
FKBP1B
IRGM
PTEN
WIPI2
FOS
EIF2AK2
TSC2
APOL1
ATG7
ITGB4
CCR2
ULK1
BNIP1
TUSC1
RPS6KB1
DAPK1
CASP4
ITGA6
TSC1
SESN2
LAMP2
CAPNS1
DNAJB1
RELA
TMEM74
TP73
TP53INP2
ATG2B
ARNT
ATG2A
RAB33B
BIRC6
NAMPT
ATIC
ITGB1
PEX3
PIK3R4
PIK3C3
DLC1
CXCR4
ULK3
MAP2K7
NPC1
CTSD
MAPK8IP1
SPHK1
CX3CL1
PRKCD
PRKCQ
CLN3
ATG16L1
ARSB
NLRC4
TBK1
SIRT2
LAMP1
VAMP7
CANX
ITPR1
DNAJB9
PINK1
ATG10
CDKN1A
EDEM1
CAPN2
CASP1
GAPDH
PEX14
BAX
GAA
ULK2
ATG5
RAF1
EIF2AK3
EEF2K
NCKAP1
IKBKE
BID
RAB11A
WIPI1
ITGA3
CAMKK2
NAF1
ATF4
RHEB
BECN1
ST13
PPP1R15A
GABARAP
EIF4G1
TM9SF1
MBTPS2
NBR1
NKX2-3
EEF2
EGFR
PRKAR1A
HDAC1
ATG4A
NFKB1
BNIP3L
MTOR
DAPK2
STK11
WDFY3
BAG3
BAK1
HDAC6
ATG3
NRG3
RAC1
TP63
RAB7A
IKBKB
NRG1
PTK6
KIF5B
HSPB8
P4HB
MTMR14
MAP1LC3B
FOXO3
RAB5A
SAR1A
HIF1A
TP53
DDIT3
CDKN2A
SH3GLB1
PELP1
FKBP1A
USP10
BAG1
CAPN10
FAS
CASP8
VAMP3
ATG9B
CALCOCO2
GOPC
MAP1LC3C
PARP1
GNAI3
GRID1
DRAM1
BNIP3
RGS19
HSP90AB1
GABARAPL1
CAPN1
DIRAS3
FADD
ERN1
IL24
ATG4B
SERPINA1
