# Supplementary material for: Construction and Validation of an Autophagy-Related Prognostic Risk Signature for Survival Predicting in Clear Cell Renal Cell Carcinoma Patients
Source: Front Oncol. 2020 May 5;10:707. doi: 10.3389/fonc.2020.00707 (PMC7214632; doi:10.3389/fonc.2020.00707)
Supplement: Table S4 — Information of the results of DEG analysis in ARGs. [file Table_4.XLSX]

## Sheet: Sheet1
Information of the results of DEG analysis in ARGs
Gene	Mean value in normal control	Mean value in ccRCC	logFC	pValue
RB1	13.4382	16.9845	0.337877	1.81722e-08
KLHL24	9.52877	9.17917	-0.0539255	0.00705303
SQSTM1	28.4756	41.911	0.557602	3.53949e-16
ERBB2	35.6379	12.9157	-1.46429	2.78793e-37
SIRT1	6.65288	7.0635	0.0864034	0.143023
ATG12	2.46634	5.0026	1.02031	4.17187e-36
SPNS1	0.412136	0.818137	0.989222	2.51447e-23
GRID2	0.0416554	0.0394317	-0.0791479	4.41587e-22
BIRC5	0.401041	2.17016	2.43598	9.37961e-34
IFNG	0.0335487	0.77013	4.52077	6.90013e-30
CHMP2B	17.0352	12.3437	-0.464744	4.07082e-20
ARSA	9.15923	14.3856	0.651323	3.07318e-16
RPTOR	3.87185	4.33226	0.162095	0.0159834
VEGFA	10.7903	125.716	3.54235	2.71265e-37
HSPA5	150.019	156.094	0.057263	0.346464
MYC	12.3972	35.5353	1.51924	3.09254e-23
PEA15	63.9448	99.6749	0.640403	3.08324e-20
NRG2	0.300512	0.522522	0.798069	0.699255
FOXO1	10.3654	6.43389	-0.688015	5.00392e-27
RAB24	2.27289	7.24519	1.6725	5.39105e-33
GABARAPL2	37.6068	27.1888	-0.467983	2.4788e-23
CHMP4B	76.586	82.8071	0.112674	0.0104249
CTSB	131.311	168.306	0.358103	0.00115908
EIF4EBP1	9.73656	41.01	2.07449	5.28838e-34
CDKN1B	20.6939	25.7958	0.317932	9.48021e-08
CASP3	5.62683	8.35553	0.570409	3.21723e-18
CD46	45.5172	31.7966	-0.517542	4.70694e-20
MAP1LC3A	11.7493	9.26929	-0.342048	5.91346e-12
CFLAR	7.28514	10.0147	0.459085	4.83962e-10
ZFYVE1	8.06313	5.99476	-0.427638	3.36144e-18
MAPK1	18.4707	20.7386	0.167081	0.0091746
ATG9A	8.41295	8.33688	-0.0131039	0.349385
RB1CC1	8.38464	7.97166	-0.0728683	0.00216367
MLST8	8.32422	9.47971	0.187529	0.0042276
TNFSF10	51.9637	83.7502	0.688588	3.53377e-08
BCL2	8.33966	14.1535	0.763103	1.52771e-11
ATG16L2	0.670101	3.48023	2.37673	5.16737e-32
EIF2S1	10.2147	11.0553	0.114103	0.0259729
ATG4D	8.26618	6.77202	-0.287636	7.97088e-12
MAPK9	5.48886	6.18344	0.171904	0.000125835
NFE2L2	32.4053	23.1545	-0.484937	9.33099e-19
HSPA8	267.237	170.183	-0.651035	1.46332e-20
UVRAG	4.41743	4.80688	0.121894	0.00233969
MAPK8	3.93437	3.2583	-0.272012	3.43652e-11
ATF6	14.3738	9.55478	-0.589146	2.51447e-23
RAB1A	70.7673	61.7459	-0.19674	5.35864e-14
BCL2L1	43.7348	47.769	0.127291	0.305536
CCL2	34.0327	49.6022	0.543485	0.141477
ATG4C	5.2379	5.02482	-0.0599165	0.126717
HGS	6.0619	7.6527	0.336199	2.22393e-11
WDR45	8.90948	10.3735	0.21949	7.57568e-05
MAPK3	19.0101	23.9076	0.330703	1.72635e-11
PRKAB1	21.517	14.0404	-0.615895	5.89435e-18
FKBP1B	2.33848	1.27107	-0.879526	4.09779e-20
IRGM	0.0370931	0.0555243	0.581967	7.61836e-05
PTEN	9.94786	10.5869	0.0898175	0.182957
WIPI2	9.41019	8.76554	-0.102382	1.29947e-08
FOS	214.313	134.736	-0.669584	1.04527e-06
EIF2AK2	7.09086	6.72493	-0.076442	0.0307332
TSC2	5.58776	6.65444	0.252046	8.69618e-08
APOL1	25.9965	107.053	2.04194	5.04983e-25
ATG7	2.67677	2.80045	0.0651697	0.763935
ITGB4	6.1991	9.6533	0.638964	0.00305344
CCR2	1.05001	2.71755	1.37191	4.02625e-15
ULK1	5.83063	8.56272	0.554417	1.16564e-09
BNIP1	3.59936	4.00476	0.153974	0.0918557
TUSC1	8.30507	12.7759	0.621364	5.58951e-15
RPS6KB1	3.602	4.583	0.347494	1.11643e-15
DAPK1	10.6601	8.84461	-0.269345	1.70758e-05
CASP4	3.51419	8.34638	1.24796	3.45101e-34
ITGA6	27.9866	36.5049	0.383353	0.00108328
TSC1	4.39607	4.9544	0.172498	0.256753
SESN2	11.2035	7.65388	-0.549685	1.4004e-08
LAMP2	48.0669	49.8323	0.0520388	0.711399
CAPNS1	103.409	103.958	0.00764637	0.748801
DNAJB1	40.0443	34.7891	-0.202962	6.33183e-05
RELA	13.8125	17.3038	0.325119	1.39027e-15
TMEM74	0.0669458	0.0389353	-0.781915	8.49844e-23
TP73	0.0292899	0.245782	3.0689	7.64e-35
TP53INP2	28.9377	26.6031	-0.121356	0.0296506
ATG2B	4.11133	3.08555	-0.414078	1.22438e-13
ARNT	10.75	9.93073	-0.114369	0.0141247
ATG2A	5.17526	4.29832	-0.26786	1.49323e-09
RAB33B	3.17838	3.47934	0.13052	0.011518
BIRC6	6.59168	5.66367	-0.218911	6.89361e-06
NAMPT	11.2532	15.0026	0.41488	2.71342e-05
ATIC	16.0887	15.3781	-0.0651709	0.000969503
ITGB1	58.6796	76.2782	0.378412	1.08468e-05
PEX3	12.2318	7.62769	-0.681325	1.45269e-28
PIK3R4	8.64376	6.57309	-0.395088	1.19839e-14
PIK3C3	3.18416	3.14122	-0.0195885	0.172665
DLC1	7.23105	7.47633	0.0481262	0.604084
CXCR4	13.7092	94.8262	2.79014	4.32506e-39
ULK3	9.12175	12.2104	0.420733	0.00011569
MAP2K7	5.97382	7.64005	0.354929	1.53926e-14
NPC1	4.342	7.19183	0.727999	4.33214e-19
CTSD	358.272	492.771	0.459864	0.000302198
MAPK8IP1	8.07066	4.36888	-0.885424	1.43821e-23
SPHK1	0.608732	1.93084	1.66535	6.24272e-19
CX3CL1	20.3831	41.1572	1.01377	3.02174e-18
PRKCD	13.8921	11.035	-0.33218	1.10474e-20
PRKCQ	8.45384	2.65155	-1.67277	4.3891e-26
CLN3	4.70082	4.70458	0.00115206	0.287451
ATG16L1	4.00274	7.82241	0.966623	2.84911e-22
ARSB	6.76414	9.01714	0.414765	4.29728e-06
NLRC4	0.380052	1.35448	1.83347	1.00422e-31
TBK1	5.31626	6.66092	0.32531	4.85851e-14
SIRT2	7.62203	10.8528	0.509823	2.04363e-29
LAMP1	76.6332	49.1119	-0.641897	1.42641e-32
VAMP7	26.3875	17.7676	-0.570608	1.10573e-33
CANX	142.484	205.556	0.528735	7.93143e-12
ITPR1	9.39508	5.60491	-0.745213	3.08441e-21
DNAJB9	24.1929	37.1365	0.618255	4.80218e-09
PINK1	14.6756	9.41438	-0.64048	1.21557e-24
ATG10	1.63946	1.7345	0.0812965	0.138803
CDKN1A	46.1033	71.9809	0.642744	1.48347e-11
EDEM1	8.13895	9.87366	0.278743	3.69684e-06
CAPN2	44.6686	26.8728	-0.733117	1.31318e-31
CASP1	2.51821	8.46401	1.74894	2.09528e-33
GAPDH	522.869	1428.53	1.45001	7.2468e-37
PEX14	6.99243	6.67634	-0.0667357	0.0104249
BAX	8.61824	20.2586	1.23307	9.00937e-36
GAA	26.7637	33.3384	0.31691	4.21022e-06
ULK2	2.95778	2.85194	-0.0525733	0.09213
ATG5	10.0771	7.21931	-0.481153	4.59315e-26
RAF1	15.238	9.90123	-0.621993	1.58983e-33
EIF2AK3	4.64752	5.04833	0.119346	0.0551854
EEF2K	3.12792	5.5012	0.814542	3.02454e-25
NCKAP1	11.9738	8.93974	-0.421582	2.797e-17
IKBKE	1.55267	2.62207	0.75596	5.78681e-08
BID	2.75023	5.89202	1.09921	1.0964e-35
RAB11A	32.1859	26.3512	-0.288557	5.4441e-10
WIPI1	7.48558	7.58615	0.0192535	0.960033
ITGA3	24.5604	36.8957	0.587119	1.49018e-06
CAMKK2	6.80822	9.81881	0.52827	3.21752e-24
NAF1	2.3099	2.14254	-0.108508	0.0157053
ATF4	53.0458	102.903	0.955977	7.67203e-30
RHEB	17.2375	16.2675	-0.0835559	0.000339874
BECN1	9.32094	6.87017	-0.440131	9.44255e-20
ST13	90.1435	83.0503	-0.118237	0.00464309
PPP1R15A	22.1393	34.7971	0.652362	2.05745e-09
GABARAP	29.4278	29.923	0.024072	0.415104
EIF4G1	36.9223	34.6916	-0.0899083	0.0137386
TM9SF1	2.78793	2.74792	-0.020853	0.984972
MBTPS2	3.56136	3.76237	0.0792133	0.334226
NBR1	32.2	24.5039	-0.394052	8.11695e-16
NKX2-3	0.013388	0.135627	3.34063	1.34549e-07
EEF2	458.881	642.194	0.484891	1.4829e-18
EGFR	10.2383	28.3987	1.47185	8.44143e-24
PRKAR1A	64.5967	45.1823	-0.515701	2.31696e-24
HDAC1	27.7626	23.1188	-0.264076	0.000206613
ATG4A	6.94939	6.27698	-0.146814	2.01653e-07
NFKB1	9.63581	11.3928	0.241646	3.43946e-06
BNIP3L	34.5777	65.0672	0.912089	1.12208e-26
MTOR	9.44834	4.22955	-1.15956	8.30264e-37
DAPK2	0.351331	0.599205	0.770218	0.266111
STK11	4.76555	5.69778	0.257757	2.51501e-07
WDFY3	8.40774	6.97606	-0.269306	4.32146e-07
BAG3	31.1199	24.3029	-0.35671	8.05035e-12
BAK1	10.8272	9.62809	-0.169333	0.720423
HDAC6	10.3049	8.73624	-0.238244	0.000505841
ATG3	7.35799	7.04152	-0.0634231	0.0302419
NRG3	0.320036	1.27244	1.99129	1.12347e-29
RAC1	84.9753	99.164	0.222773	1.42384e-08
TP63	0.258764	0.115188	-1.16765	1.94327e-06
RAB7A	106.702	93.6903	-0.187621	8.64957e-10
IKBKB	3.48826	4.26851	0.291225	4.92648e-05
NRG1	1.0939	1.11347	0.0255896	0.0318495
PTK6	0.476499	0.904722	0.925	6.2939e-05
KIF5B	33.4914	24.5645	-0.447217	6.67421e-18
HSPB8	19.2273	86.7659	2.17397	4.14436e-34
P4HB	77.1551	201.315	1.38362	1.51107e-35
MTMR14	8.21547	6.29304	-0.384586	3.39258e-19
MAP1LC3B	21.0157	20.0204	-0.0700002	0.0750389
FOXO3	10.1558	10.8578	0.0964233	0.791181
RAB5A	18.2915	12.7652	-0.518951	4.77746e-27
SAR1A	17.4724	16.159	-0.112734	1.13923e-05
HIF1A	77.6149	33.729	-1.20235	6.60232e-24
TP53	9.5349	13.3784	0.488614	4.2214e-16
DDIT3	16.9704	21.2567	0.3249	0.523042
CDKN2A	0.0635633	1.92783	4.92264	7.20721e-42
SH3GLB1	18.4726	22.1906	0.264559	4.50074e-10
PELP1	7.65275	8.6361	0.174401	0.000703833
FKBP1A	58.674	91.6055	0.642713	3.14795e-24
USP10	14.8179	14.6756	-0.013924	0.752576
BAG1	20.1335	8.22986	-1.29066	9.52092e-35
CAPN10	1.62047	2.03821	0.330887	0.00193853
FAS	4.33917	10.131	1.22329	1.31789e-26
CASP8	3.0514	5.16705	0.759869	3.53403e-27
VAMP3	41.4109	45.8595	0.147208	5.07861e-05
ATG9B	0.11239	0.869842	2.95225	2.52008e-29
CALCOCO2	14.8272	16.856	0.185016	1.3877e-06
GOPC	8.51108	8.14894	-0.0627298	0.218675
MAP1LC3C	0.431142	0.681629	0.660825	0.000954875
PARP1	16.2067	14.2967	-0.180915	2.22689e-07
GNAI3	3.41343	3.58117	0.0692094	0.036733
GRID1	0.243958	0.673373	1.46477	5.79655e-12
DRAM1	14.5749	24.8127	0.767591	1.14873e-19
BNIP3	18.2742	54.2752	1.57049	5.10688e-30
RGS19	2.45334	8.04663	1.71364	3.21527e-36
HSP90AB1	318.873	346.499	0.119868	0.0451321
GABARAPL1	84.3601	28.699	-1.55556	2.99899e-37
CAPN1	26.5513	21.1057	-0.331154	0.00114755
DIRAS3	4.38388	1.24096	-1.82075	3.48105e-33
FADD	4.66079	5.63581	0.27405	1.38275e-06
ERN1	2.34389	3.22712	0.461346	1.69178e-10
IL24	0.398832	0.874173	1.13214	6.65485e-19
ATG4B	5.83233	6.59026	0.176264	0.0670401
SERPINA1	106.314	333.447	1.64912	7.8319e-14
