# Supplementary material for: Construction and Validation of an Autophagy-Related Prognostic Risk Signature for Survival Predicting in Clear Cell Renal Cell Carcinoma Patients
Source: Front Oncol. 2020 May 5;10:707. doi: 10.3389/fonc.2020.00707 (PMC7214632; doi:10.3389/fonc.2020.00707)
Supplement: Table S5 — GO and KEGG enrichment analyses. [file Table_5.XLSX]

## Sheet: Results of GO-BP
Results of GO-BP enrichment
ID of GO term	Description of GO term	GeneRatio	BgRatio	pvalue	p.adjust	qvalue	geneID	Count
GO:0006914	autophagy	31/87	471/17913	3.61479e-27	5.47279e-24	3.3218e-24	GABARAPL1/HIF1A/MTOR/TMEM74/ITPR1/FOXO1/HSPA8/PINK1/PRKAB1/SESN2/RAB5A/SIRT2/CAMKK2/ULK1/SQSTM1/CASP3/IRGM/MAP1LC3C/NPC1/BCL2/DRAM1/BNIP3L/ATG16L1/ATG12/GAPDH/BNIP3/RAB24/RGS19/HSPB8/ATG9B/IFNG	31
GO:0061919	process utilizing autophagic mechanism	31/87	471/17913	3.61479e-27	5.47279e-24	3.3218e-24	GABARAPL1/HIF1A/MTOR/TMEM74/ITPR1/FOXO1/HSPA8/PINK1/PRKAB1/SESN2/RAB5A/SIRT2/CAMKK2/ULK1/SQSTM1/CASP3/IRGM/MAP1LC3C/NPC1/BCL2/DRAM1/BNIP3L/ATG16L1/ATG12/GAPDH/BNIP3/RAB24/RGS19/HSPB8/ATG9B/IFNG	31
GO:0016236	macroautophagy	21/87	272/17913	9.19002e-20	9.27579e-17	5.63009e-17	GABARAPL1/HIF1A/MTOR/TMEM74/PINK1/PRKAB1/SESN2/RAB5A/ULK1/SQSTM1/CASP3/IRGM/MAP1LC3C/NPC1/BNIP3L/ATG16L1/ATG12/GAPDH/BNIP3/HSPB8/ATG9B	21
GO:0010506	regulation of autophagy	21/87	314/17913	1.79809e-18	1.36115e-15	8.26175e-16	HIF1A/MTOR/ITPR1/FOXO1/PINK1/PRKAB1/SESN2/RAB5A/SIRT2/CAMKK2/ULK1/CASP3/IRGM/NPC1/BCL2/DRAM1/BNIP3L/GAPDH/BNIP3/HSPB8/IFNG	21
GO:0070482	response to oxygen levels	21/87	389/17913	1.41215e-16	8.552e-14	5.19078e-14	HIF1A/MTOR/ITPR1/CAPN2/FOXO1/PINK1/RAF1/SIRT2/CASP3/CDKN1A/BCL2/EEF2K/BNIP3L/ATF4/FAS/P4HB/MYC/BNIP3/EIF4EBP1/CXCR4/VEGFA	21
GO:0097193	intrinsic apoptotic signaling pathway	17/87	277/17913	1.8976e-14	9.57653e-12	5.81263e-12	HIF1A/TP63/MAPK8IP1/ITPR1/PINK1/CASP3/CDKN1A/PPP1R15A/IKBKE/BCL2/ATF4/BID/BAX/CASP4/P4HB/BNIP3/TP73	17
GO:0016241	regulation of macroautophagy	14/87	166/17913	5.9597e-14	2.578e-11	1.56476e-11	HIF1A/MTOR/PINK1/PRKAB1/SESN2/RAB5A/ULK1/CASP3/IRGM/NPC1/BNIP3L/GAPDH/BNIP3/HSPB8	14
GO:0036293	response to decreased oxygen levels	18/87	365/17913	1.29274e-13	4.89301e-11	2.9699e-11	HIF1A/MTOR/ITPR1/CAPN2/PINK1/RAF1/SIRT2/CASP3/BCL2/EEF2K/BNIP3L/ATF4/P4HB/MYC/BNIP3/EIF4EBP1/CXCR4/VEGFA	18
GO:0071453	cellular response to oxygen levels	15/87	237/17913	4.83404e-13	1.62638e-10	9.87161e-11	HIF1A/MTOR/FOXO1/PINK1/SIRT2/BCL2/EEF2K/BNIP3L/ATF4/FAS/P4HB/MYC/BNIP3/EIF4EBP1/VEGFA	15
GO:0010821	regulation of mitochondrion organization	13/87	175/17913	2.5736e-12	7.79285e-10	4.73e-10	HIF1A/TP63/PINK1/CAMKK2/SQSTM1/TNFSF10/CASP8/BCL2/BNIP3L/BID/BAX/BNIP3/TP73	13
GO:0010508	positive regulation of autophagy	11/87	113/17913	7.18459e-12	1.97772e-09	1.20041e-09	HIF1A/FOXO1/PINK1/SESN2/CAMKK2/ULK1/IRGM/BNIP3L/BNIP3/HSPB8/IFNG	11
GO:0010822	positive regulation of mitochondrion organization	11/87	115/17913	8.72448e-12	2.20148e-09	1.33622e-09	HIF1A/TP63/PINK1/CAMKK2/TNFSF10/CASP8/BCL2/BID/BAX/BNIP3/TP73	11
GO:0001666	response to hypoxia	16/87	354/17913	1.28124e-11	2.9843e-09	1.81137e-09	HIF1A/MTOR/ITPR1/CAPN2/PINK1/RAF1/SIRT2/CASP3/BCL2/BNIP3L/P4HB/MYC/BNIP3/EIF4EBP1/CXCR4/VEGFA	16
GO:0071496	cellular response to external stimulus	15/87	320/17913	3.58555e-11	7.75504e-09	4.70705e-09	MTOR/FOXO1/FOS/HSPA8/SESN2/ULK1/CDKN1A/MAP1LC3C/CASP8/BCL2/ATF4/FAS/EGFR/BNIP3/CASP1	15
GO:0036294	cellular response to decreased oxygen levels	13/87	220/17913	4.65919e-11	9.40536e-09	5.70874e-09	HIF1A/MTOR/PINK1/SIRT2/BCL2/EEF2K/BNIP3L/ATF4/P4HB/MYC/BNIP3/EIF4EBP1/VEGFA	13
GO:2001233	regulation of apoptotic signaling pathway	16/87	397/17913	7.07599e-11	1.33913e-08	8.12808e-09	HIF1A/TP63/MAPK8IP1/PINK1/RAF1/PEA15/TNFSF10/CASP8/BCL2/CX3CL1/BID/FAS/BAX/P4HB/BNIP3/TP73	16
GO:0070997	neuron death	15/87	347/17913	1.11903e-10	1.99319e-08	1.2098e-08	HIF1A/TP63/MTOR/CAPN2/FOS/PINK1/CASP3/CASP8/BCL2/ATF4/CX3CL1/BID/BAX/GAPDH/BNIP3	15
GO:1905477	positive regulation of protein localization to membrane	10/87	120/17913	3.2262e-10	5.42718e-08	3.29412e-08	ERBB2/TP63/SQSTM1/ITGA3/CASP8/BCL2/BID/EGFR/TP73/IFNG	10
GO:0006979	response to oxidative stress	16/87	442/17913	3.43039e-10	5.46696e-08	3.31826e-08	HIF1A/FKBP1B/CAPN2/FOXO1/FOS/PINK1/SESN2/SIRT2/CAMKK2/CASP3/BCL2/ATF4/P4HB/EGFR/BNIP3/SPHK1	16
GO:0042594	response to starvation	11/87	174/17913	7.818e-10	1.1591e-07	7.03535e-08	MTOR/FOXO1/HSPA8/SESN2/ULK1/CDKN1A/MAP1LC3C/BCL2/ATF4/FAS/EIF4EBP1	11
GO:2001234	negative regulation of apoptotic signaling pathway	12/87	223/17913	8.03867e-10	1.1591e-07	7.03535e-08	HIF1A/MAPK8IP1/PINK1/RAF1/PEA15/TNFSF10/CASP8/BCL2/CX3CL1/BID/FAS/BAX	12
GO:2001235	positive regulation of apoptotic signaling pathway	11/87	178/17913	9.95608e-10	1.34011e-07	8.13402e-08	TP63/PINK1/PEA15/TNFSF10/CASP8/BCL2/BID/FAS/BAX/BNIP3/TP73	11
GO:0016239	positive regulation of macroautophagy	8/87	66/17913	1.01792e-09	1.34011e-07	8.13402e-08	HIF1A/PINK1/SESN2/ULK1/IRGM/BNIP3L/BNIP3/HSPB8	8
GO:0071900	regulation of protein serine/threonine kinase activity	16/87	479/17913	1.10185e-09	1.38462e-07	8.40418e-08	DIRAS3/ERBB2/MAPK8IP1/RAF1/SESN2/PRKAR1A/CASP3/IRGM/PEA15/CDKN1A/EGFR/CXCR4/TP73/VEGFA/IFNG/CDKN2A	16
GO:0000302	response to reactive oxygen species	12/87	230/17913	1.14409e-09	1.38462e-07	8.40418e-08	FKBP1B/CAPN2/FOXO1/FOS/PINK1/SESN2/CAMKK2/CASP3/BCL2/EGFR/BNIP3/SPHK1	12
GO:1905475	regulation of protein localization to membrane	11/87	181/17913	1.18891e-09	1.38462e-07	8.40418e-08	ERBB2/TP63/VAMP7/SQSTM1/ITGA3/CASP8/BCL2/BID/EGFR/TP73/IFNG	11
GO:0051205	protein insertion into membrane	7/87	44/17913	1.65169e-09	1.85234e-07	1.12431e-07	TP63/CASP8/BCL2/BID/BAX/EGFR/TP73	7
GO:0034599	cellular response to oxidative stress	13/87	296/17913	1.80544e-09	1.95245e-07	1.18507e-07	HIF1A/FOXO1/FOS/PINK1/SESN2/SIRT2/CAMKK2/BCL2/ATF4/P4HB/EGFR/BNIP3/SPHK1	13
GO:0009636	response to toxic substance	16/87	499/17913	1.98487e-09	2.07247e-07	1.25792e-07	FKBP1B/CAPN2/FOXO1/FOS/PINK1/SESN2/CASP3/CDKN1A/CASP8/BCL2/ATF4/BAX/BNIP3/SPHK1/RGS19/EIF4EBP1	16
GO:0042110	T cell activation	15/87	443/17913	3.23171e-09	3.26187e-07	1.97985e-07	PRKCQ/ERBB2/MTOR/MAPK8IP1/FKBP1B/CD46/PRKAR1A/CASP3/FKBP1A/CASP8/BCL2/BAX/CCR2/NKX2-3/IFNG	15
GO:0001844	protein insertion into mitochondrial membrane involved in apoptotic signaling pathway	6/87	29/17913	4.78502e-09	4.67389e-07	2.83689e-07	TP63/CASP8/BCL2/BID/BAX/TP73	6
GO:0097345	mitochondrial outer membrane permeabilization	7/87	52/17913	5.58859e-09	5.21595e-07	3.16591e-07	TP63/CASP8/BCL2/BID/BAX/BNIP3/TP73	7
GO:0071456	cellular response to hypoxia	11/87	210/17913	5.68449e-09	5.21595e-07	3.16591e-07	HIF1A/MTOR/PINK1/SIRT2/BCL2/BNIP3L/P4HB/MYC/BNIP3/EIF4EBP1/VEGFA	11
GO:0008637	apoptotic mitochondrial changes	9/87	119/17913	6.1648e-09	5.4903e-07	3.33243e-07	TP63/PINK1/TNFSF10/CASP8/BCL2/BID/BAX/BNIP3/TP73	9
GO:0008625	extrinsic apoptotic signaling pathway via death domain receptors	8/87	83/17913	6.53869e-09	5.5445e-07	3.36532e-07	RAF1/PEA15/TNFSF10/CASP8/BCL2/BID/FAS/BAX	8
GO:0097191	extrinsic apoptotic signaling pathway	11/87	213/17913	6.59187e-09	5.5445e-07	3.36532e-07	RAF1/CASP3/PEA15/TNFSF10/CASP8/BCL2/CX3CL1/BID/FAS/BAX/IFNG	11
GO:0070661	leukocyte proliferation	12/87	270/17913	7.00479e-09	5.71394e-07	3.46817e-07	PRKCQ/ERBB2/MAPK8IP1/FKBP1B/CD46/PRKAR1A/CASP3/CDKN1A/BCL2/CX3CL1/BAX/CCR2	12
GO:0090559	regulation of membrane permeability	8/87	84/17913	7.19863e-09	5.71394e-07	3.46817e-07	TP63/MTOR/CASP8/BCL2/BID/BAX/BNIP3/TP73	8
GO:0051204	protein insertion into mitochondrial membrane	6/87	31/17913	7.35943e-09	5.71394e-07	3.46817e-07	TP63/CASP8/BCL2/BID/BAX/TP73	6
GO:0031331	positive regulation of cellular catabolic process	13/87	341/17913	9.89087e-09	7.48739e-07	4.54459e-07	HIF1A/FOXO1/PINK1/SESN2/SIRT2/CAMKK2/ULK1/IRGM/BNIP3L/BAX/BNIP3/HSPB8/IFNG	13
GO:1902110	positive regulation of mitochondrial membrane permeability involved in apoptotic process	7/87	58/17913	1.22685e-08	9.06075e-07	5.49957e-07	TP63/CASP8/BCL2/BID/BAX/BNIP3/TP73	7
GO:0022411	cellular component disassembly	15/87	492/17913	1.32309e-08	9.35669e-07	5.6792e-07	GABARAPL1/HIF1A/CAPN2/HSPA8/PINK1/CAMKK2/SQSTM1/CASP3/IRGM/MAP1LC3C/BNIP3L/CX3CL1/BAX/MYC/BNIP3	15
GO:1901030	positive regulation of mitochondrial outer membrane permeabilization involved in apoptotic signaling pathway	6/87	34/17913	1.32872e-08	9.35669e-07	5.6792e-07	TP63/CASP8/BCL2/BID/BAX/TP73	6
GO:0018105	peptidyl-serine phosphorylation	11/87	231/17913	1.53096e-08	1.02924e-06	6.24711e-07	MTOR/PINK1/RAF1/ULK1/IRGM/BCL2/IL24/BAX/EGFR/VEGFA/IFNG	11
GO:0009991	response to extracellular stimulus	15/87	498/17913	1.5548e-08	1.02924e-06	6.24711e-07	MTOR/FKBP1B/FOXO1/FOS/HSPA8/SESN2/SIRT2/ULK1/CDKN1A/MAP1LC3C/BCL2/ATF4/FAS/EGFR/EIF4EBP1	15
GO:1902686	mitochondrial outer membrane permeabilization involved in programmed cell death	7/87	60/17913	1.56357e-08	1.02924e-06	6.24711e-07	TP63/CASP8/BCL2/BID/BAX/BNIP3/TP73	7
GO:0035794	positive regulation of mitochondrial membrane permeability	7/87	62/17913	1.97552e-08	1.25869e-06	7.63983e-07	TP63/CASP8/BCL2/BID/BAX/BNIP3/TP73	7
GO:0009267	cellular response to starvation	9/87	136/17913	1.99528e-08	1.25869e-06	7.63983e-07	MTOR/FOXO1/HSPA8/SESN2/CDKN1A/MAP1LC3C/BCL2/ATF4/FAS	9
GO:0051402	neuron apoptotic process	11/87	238/17913	2.08354e-08	1.28754e-06	7.81496e-07	HIF1A/TP63/PINK1/CASP3/BCL2/ATF4/CX3CL1/BID/BAX/GAPDH/BNIP3	11
GO:1902108	regulation of mitochondrial membrane permeability involved in apoptotic process	7/87	64/17913	2.47594e-08	1.47003e-06	8.92258e-07	TP63/CASP8/BCL2/BID/BAX/BNIP3/TP73	7
GO:1905710	positive regulation of membrane permeability	7/87	64/17913	2.47594e-08	1.47003e-06	8.92258e-07	TP63/CASP8/BCL2/BID/BAX/BNIP3/TP73	7
GO:0046651	lymphocyte proliferation	11/87	244/17913	2.69199e-08	1.56757e-06	9.51461e-07	PRKCQ/ERBB2/MAPK8IP1/FKBP1B/CD46/PRKAR1A/CASP3/CDKN1A/BCL2/BAX/CCR2	11
GO:0032943	mononuclear cell proliferation	11/87	246/17913	2.92743e-08	1.6725e-06	1.01515e-06	PRKCQ/ERBB2/MAPK8IP1/FKBP1B/CD46/PRKAR1A/CASP3/CDKN1A/BCL2/BAX/CCR2	11
GO:2000377	regulation of reactive oxygen species metabolic process	10/87	194/17913	3.4166e-08	1.91583e-06	1.16284e-06	HIF1A/MTOR/FOXO1/PINK1/SIRT2/CDKN1A/BCL2/EGFR/BNIP3/IFNG	10
GO:0072594	establishment of protein localization to organelle	14/87	452/17913	3.49676e-08	1.92513e-06	1.16849e-06	TP63/PEX3/HSPA8/LAMP1/PINK1/VAMP7/CDKN1A/CASP8/BCL2/BNIP3L/BID/BAX/TP73/IFNG	14
GO:0031668	cellular response to extracellular stimulus	11/87	251/17913	3.59824e-08	1.94562e-06	1.18093e-06	MTOR/FOXO1/FOS/HSPA8/SESN2/ULK1/CDKN1A/MAP1LC3C/BCL2/ATF4/FAS	11
GO:0018209	peptidyl-serine modification	11/87	252/17913	3.74776e-08	1.96569e-06	1.19311e-06	MTOR/PINK1/RAF1/ULK1/IRGM/BCL2/IL24/BAX/EGFR/VEGFA/IFNG	11
GO:0043281	regulation of cysteine-type endopeptidase activity involved in apoptotic process	10/87	196/17913	3.76519e-08	1.96569e-06	1.19311e-06	TP63/RAF1/TNFSF10/CASP8/FAS/BAX/MYC/CASP1/NLRC4/VEGFA	10
GO:1903829	positive regulation of cellular protein localization	12/87	318/17913	4.29759e-08	2.20561e-06	1.33873e-06	ERBB2/TP63/PINK1/SESN2/SQSTM1/ITGA3/CASP8/BCL2/BID/EGFR/TP73/IFNG	12
GO:0000045	autophagosome assembly	7/87	70/17913	4.66699e-08	2.35527e-06	1.42957e-06	PINK1/RAB5A/ULK1/IRGM/ATG16L1/ATG12/ATG9B	7
GO:0007005	mitochondrion organization	14/87	466/17913	5.10829e-08	2.44001e-06	1.481e-06	HIF1A/TP63/PINK1/SESN2/CAMKK2/SQSTM1/TNFSF10/CASP8/BCL2/BNIP3L/BID/BAX/BNIP3/TP73	14
GO:0031667	response to nutrient levels	14/87	466/17913	5.10829e-08	2.44001e-06	1.481e-06	MTOR/FKBP1B/FOXO1/HSPA8/SESN2/SIRT2/ULK1/CDKN1A/MAP1LC3C/BCL2/ATF4/FAS/EGFR/EIF4EBP1	14
GO:0009896	positive regulation of catabolic process	13/87	392/17913	5.11995e-08	2.44001e-06	1.481e-06	HIF1A/FOXO1/PINK1/SESN2/SIRT2/CAMKK2/ULK1/IRGM/BNIP3L/BAX/BNIP3/HSPB8/IFNG	13
GO:1903747	regulation of establishment of protein localization to mitochondrion	7/87	71/17913	5.15722e-08	2.44001e-06	1.481e-06	TP63/PINK1/CASP8/BCL2/BNIP3L/BID/TP73	7
GO:1901028	regulation of mitochondrial outer membrane permeabilization involved in apoptotic signaling pathway	6/87	43/17913	5.81639e-08	2.70954e-06	1.6446e-06	TP63/CASP8/BCL2/BID/BAX/TP73	6
GO:0052547	regulation of peptidase activity	13/87	398/17913	6.1125e-08	2.80434e-06	1.70214e-06	TP63/PINK1/RAF1/TNFSF10/CASP8/FAS/BAX/GAPDH/MYC/CASP1/NLRC4/BIRC5/VEGFA	13
GO:1905037	autophagosome organization	7/87	73/17913	6.26924e-08	2.83332e-06	1.71973e-06	PINK1/RAB5A/ULK1/IRGM/ATG16L1/ATG12/ATG9B	7
GO:0046902	regulation of mitochondrial membrane permeability	7/87	74/17913	6.89719e-08	3.07128e-06	1.86416e-06	TP63/CASP8/BCL2/BID/BAX/BNIP3/TP73	7
GO:0072593	reactive oxygen species metabolic process	11/87	269/17913	7.29209e-08	3.20006e-06	1.94233e-06	HIF1A/MTOR/FOXO1/PINK1/SESN2/SIRT2/CDKN1A/BCL2/EGFR/BNIP3/IFNG	11
GO:1990928	response to amino acid starvation	6/87	46/17913	8.8331e-08	3.82095e-06	2.31919e-06	MTOR/SESN2/CDKN1A/ATF4/FAS/EIF4EBP1	6
GO:0036003	positive regulation of transcription from RNA polymerase II promoter in response to stress	5/87	24/17913	9.50814e-08	4.05502e-06	2.46126e-06	HIF1A/ATF6/SESN2/ATF4/VEGFA	5
GO:0002694	regulation of leukocyte activation	14/87	492/17913	9.98201e-08	4.19799e-06	2.54804e-06	PRKCQ/ERBB2/MAPK8IP1/LAMP1/VAMP7/CD46/PRKAR1A/CASP3/CDKN1A/BCL2/CX3CL1/CCR2/SPHK1/IFNG	14
GO:0031669	cellular response to nutrient levels	10/87	220/17913	1.11612e-07	4.61807e-06	2.80301e-06	MTOR/FOXO1/HSPA8/SESN2/ULK1/CDKN1A/MAP1LC3C/BCL2/ATF4/FAS	10
GO:0033135	regulation of peptidyl-serine phosphorylation	8/87	119/17913	1.12859e-07	4.61807e-06	2.80301e-06	PINK1/RAF1/IRGM/BCL2/BAX/EGFR/VEGFA/IFNG	8
GO:1900739	regulation of protein insertion into mitochondrial membrane involved in apoptotic signaling pathway	5/87	25/17913	1.18399e-07	4.71726e-06	2.86322e-06	TP63/CASP8/BCL2/BID/TP73	5
GO:1900740	positive regulation of protein insertion into mitochondrial membrane involved in apoptotic signaling pathway	5/87	25/17913	1.18399e-07	4.71726e-06	2.86322e-06	TP63/CASP8/BCL2/BID/TP73	5
GO:2000116	regulation of cysteine-type endopeptidase activity	10/87	222/17913	1.21457e-07	4.77626e-06	2.89903e-06	TP63/RAF1/TNFSF10/CASP8/FAS/BAX/MYC/CASP1/NLRC4/VEGFA	10
GO:0072655	establishment of protein localization to mitochondrion	8/87	121/17913	1.28468e-07	4.98718e-06	3.02705e-06	TP63/PINK1/CASP8/BCL2/BNIP3L/BID/BAX/TP73	8
GO:0007006	mitochondrial membrane organization	8/87	122/17913	1.36944e-07	5.24893e-06	3.18593e-06	TP63/PINK1/CASP8/BCL2/BID/BAX/BNIP3/TP73	8
GO:0090150	establishment of protein localization to membrane	11/87	287/17913	1.40389e-07	5.31372e-06	3.22525e-06	ERBB2/TP63/PEX3/VAMP7/NPC1/CASP8/BCL2/BID/BAX/EGFR/TP73	11
GO:0002931	response to ischemia	6/87	50/17913	1.47545e-07	5.51564e-06	3.34781e-06	PINK1/SQSTM1/BCL2/EEF2K/CX3CL1/EIF4EBP1	6
GO:0070585	protein localization to mitochondrion	8/87	125/17913	1.65317e-07	6.10464e-06	3.70531e-06	TP63/PINK1/CASP8/BCL2/BNIP3L/BID/BAX/TP73	8
GO:0042098	T cell proliferation	9/87	177/17913	1.93876e-07	7.07296e-06	4.29305e-06	PRKCQ/ERBB2/MAPK8IP1/FKBP1B/CD46/PRKAR1A/CASP3/BAX/CCR2	9
GO:0033138	positive regulation of peptidyl-serine phosphorylation	7/87	86/17913	1.96491e-07	7.08303e-06	4.29916e-06	PINK1/RAF1/IRGM/BCL2/EGFR/VEGFA/IFNG	7
GO:0090200	positive regulation of release of cytochrome c from mitochondria	5/87	28/17913	2.1652e-07	7.71321e-06	4.68166e-06	PINK1/TNFSF10/BID/BAX/BNIP3	5
GO:0052548	regulation of endopeptidase activity	12/87	370/17913	2.22434e-07	7.83176e-06	4.75362e-06	TP63/RAF1/TNFSF10/CASP8/FAS/BAX/GAPDH/MYC/CASP1/NLRC4/BIRC5/VEGFA	12
GO:0000422	autophagy of mitochondrion	6/87	55/17913	2.64e-07	9.08398e-06	5.51367e-06	HIF1A/PINK1/CAMKK2/SQSTM1/BNIP3L/BNIP3	6
GO:0061726	mitochondrion disassembly	6/87	55/17913	2.64e-07	9.08398e-06	5.51367e-06	HIF1A/PINK1/CAMKK2/SQSTM1/BNIP3L/BNIP3	6
GO:0050769	positive regulation of neurogenesis	13/87	455/17913	2.85999e-07	9.73039e-06	5.90602e-06	HIF1A/MTOR/FKBP1B/VAMP7/ITGA3/BCL2/EEF2K/PTK6/CX3CL1/CCR2/CXCR4/TP73/VEGFA	13
GO:0019722	calcium-mediated signaling	9/87	188/17913	3.23388e-07	1.07926e-05	6.55074e-06	MTOR/FKBP1B/ITPR1/CAMKK2/IRGM/FKBP1A/EGFR/SPHK1/CXCR4	9
GO:0001836	release of cytochrome c from mitochondria	6/87	57/17913	3.27912e-07	1.07926e-05	6.55074e-06	PINK1/TNFSF10/BCL2/BID/BAX/BNIP3	6
GO:1903749	positive regulation of establishment of protein localization to mitochondrion	6/87	57/17913	3.27912e-07	1.07926e-05	6.55074e-06	TP63/PINK1/CASP8/BCL2/BID/TP73	6
GO:1901214	regulation of neuron death	11/87	313/17913	3.345e-07	1.08583e-05	6.5906e-06	HIF1A/MTOR/CAPN2/FOS/PINK1/CASP3/CASP8/BCL2/ATF4/CX3CL1/BAX	11
GO:1901216	positive regulation of neuron death	7/87	93/17913	3.3708e-07	1.08583e-05	6.5906e-06	MTOR/CAPN2/FOS/CASP3/CASP8/ATF4/BAX	7
GO:0070059	intrinsic apoptotic signaling pathway in response to endoplasmic reticulum stress	6/87	59/17913	4.04008e-07	1.28772e-05	7.81604e-06	ITPR1/PPP1R15A/BCL2/ATF4/BAX/CASP4	6
GO:0034976	response to endoplasmic reticulum stress	10/87	254/17913	4.22655e-07	1.33312e-05	8.09162e-06	ITPR1/ATF6/SESN2/DNAJB9/PPP1R15A/BCL2/ATF4/BAX/CASP4/P4HB	10
GO:0001558	regulation of cell growth	12/87	396/17913	4.59341e-07	1.4339e-05	8.70331e-06	PRKCQ/ERBB2/MTOR/SESN2/CDKN1A/BCL2/EGFR/SPHK1/NRG3/CXCR4/VEGFA/CDKN2A	12
GO:0042542	response to hydrogen peroxide	8/87	144/17913	4.90744e-07	1.5163e-05	9.20342e-06	FKBP1B/CAPN2/FOXO1/PINK1/CASP3/BCL2/BNIP3/SPHK1	8
GO:0050670	regulation of lymphocyte proliferation	9/87	199/17913	5.22302e-07	1.5975e-05	9.69632e-06	PRKCQ/ERBB2/MAPK8IP1/CD46/PRKAR1A/CASP3/CDKN1A/BCL2/CCR2	9
GO:0046677	response to antibiotic	11/87	328/17913	5.32132e-07	1.6113e-05	9.78003e-06	FKBP1B/CAPN2/FOXO1/PINK1/CASP3/CASP8/BCL2/BNIP3/SPHK1/RGS19/EIF4EBP1	11
GO:0032944	regulation of mononuclear cell proliferation	9/87	200/17913	5.44765e-07	1.63322e-05	9.91308e-06	PRKCQ/ERBB2/MAPK8IP1/CD46/PRKAR1A/CASP3/CDKN1A/BCL2/CCR2	9
GO:2001237	negative regulation of extrinsic apoptotic signaling pathway	7/87	100/17913	5.54179e-07	1.64515e-05	9.98551e-06	RAF1/PEA15/TNFSF10/CASP8/BCL2/CX3CL1/FAS	7
GO:0002521	leukocyte differentiation	13/87	485/17913	5.89864e-07	1.73408e-05	1.05253e-05	ERBB2/MTOR/FOS/CD46/DNAJB9/CASP8/BCL2/BAX/CCR2/MYC/NKX2-3/VEGFA/IFNG	13
GO:0043254	regulation of protein complex assembly	12/87	409/17913	6.46724e-07	1.88296e-05	1.14289e-05	MTOR/HSPA8/PINK1/RAF1/SIRT2/ULK1/IRGM/BID/BAX/EIF4EBP1/VEGFA/IFNG	12
GO:2001236	regulation of extrinsic apoptotic signaling pathway	8/87	151/17913	7.04498e-07	2.03164e-05	1.23314e-05	RAF1/PEA15/TNFSF10/CASP8/BCL2/CX3CL1/BID/FAS	8
GO:0001933	negative regulation of protein phosphorylation	12/87	416/17913	7.73497e-07	2.20957e-05	1.34114e-05	MTOR/MAPK8IP1/FOXO1/PINK1/PRKAR1A/SIRT2/CASP3/CDKN1A/PTK6/BAX/MYC/CDKN2A	12
GO:0046777	protein autophosphorylation	9/87	210/17913	8.19697e-07	2.31967e-05	1.40796e-05	ERBB2/MTOR/PINK1/CAMKK2/ULK1/EEF2K/PTK6/EGFR/VEGFA	9
GO:0070663	regulation of leukocyte proliferation	9/87	214/17913	9.59396e-07	2.68986e-05	1.63266e-05	PRKCQ/ERBB2/MAPK8IP1/CD46/PRKAR1A/CASP3/CDKN1A/BCL2/CCR2	9
GO:1902042	negative regulation of extrinsic apoptotic signaling pathway via death domain receptors	5/87	38/17913	1.06442e-06	2.95693e-05	1.79476e-05	RAF1/PEA15/TNFSF10/CASP8/FAS	5
GO:0009266	response to temperature stimulus	9/87	219/17913	1.16262e-06	3.20039e-05	1.94253e-05	BAG1/MTOR/FOXO1/FOS/HSPA8/CDKN1A/CASP8/HSPB8/CXCR4	9
GO:0010661	positive regulation of muscle cell apoptotic process	5/87	39/17913	1.2163e-06	3.31798e-05	2.0139e-05	CAPN2/ATF4/BNIP3/IFNG/CDKN2A	5
GO:1904951	positive regulation of establishment of protein localization	12/87	440/17913	1.39244e-06	3.75701e-05	2.28038e-05	ERBB2/HIF1A/TP63/PINK1/CASP8/BCL2/BID/GAPDH/EGFR/CASP1/TP73/IFNG	12
GO:0006839	mitochondrial transport	9/87	224/17913	1.40206e-06	3.75701e-05	2.28038e-05	TP63/PINK1/CASP8/BCL2/BNIP3L/BID/BAX/BNIP3/TP73	9
GO:0051881	regulation of mitochondrial membrane potential	6/87	73/17913	1.44574e-06	3.84008e-05	2.3308e-05	PINK1/BCL2/BNIP3L/BID/BAX/BNIP3	6
GO:1903146	regulation of autophagy of mitochondrion	5/87	41/17913	1.57109e-06	4.13674e-05	2.51087e-05	HIF1A/PINK1/CAMKK2/BNIP3L/BNIP3	5
GO:0043280	positive regulation of cysteine-type endopeptidase activity involved in apoptotic process	7/87	118/17913	1.70117e-06	4.44063e-05	2.69532e-05	TNFSF10/CASP8/FAS/BAX/MYC/CASP1/NLRC4	7
GO:0001959	regulation of cytokine-mediated signaling pathway	8/87	170/17913	1.72398e-06	4.46172e-05	2.70812e-05	HIF1A/IRGM/IKBKE/CASP8/CASP4/SPHK1/CASP1/IFNG	8
GO:0007050	cell cycle arrest	9/87	231/17913	1.8082e-06	4.64003e-05	2.81634e-05	MTOR/PRKAB1/CDKN1A/PPP1R15A/BAX/MYC/TP73/IFNG/CDKN2A	9
GO:0042326	negative regulation of phosphorylation	12/87	455/17913	1.97306e-06	5.02054e-05	3.0473e-05	MTOR/MAPK8IP1/FOXO1/PINK1/PRKAR1A/SIRT2/CASP3/CDKN1A/PTK6/BAX/MYC/CDKN2A	12
GO:0034198	cellular response to amino acid starvation	5/87	43/17913	2.00272e-06	5.05353e-05	3.06732e-05	MTOR/SESN2/CDKN1A/ATF4/FAS	5
GO:0032147	activation of protein kinase activity	10/87	303/17913	2.0946e-06	5.24168e-05	3.18153e-05	MTOR/PINK1/RAF1/PRKAR1A/PEA15/EGFR/NRG3/CXCR4/TP73/VEGFA	10
GO:1903008	organelle disassembly	6/87	78/17913	2.13953e-06	5.31025e-05	3.22315e-05	HIF1A/PINK1/CAMKK2/SQSTM1/BNIP3L/BNIP3	6
GO:0009416	response to light stimulus	10/87	307/17913	2.35549e-06	5.78664e-05	3.51229e-05	HIF1A/MTOR/FOS/CASP3/CDKN1A/BCL2/ATF4/BAX/EGFR/MYC	10
GO:1903599	positive regulation of autophagy of mitochondrion	4/87	20/17913	2.36969e-06	5.78664e-05	3.51229e-05	HIF1A/PINK1/CAMKK2/BNIP3	4
GO:0016049	cell growth	12/87	466/17913	2.52595e-06	6.11885e-05	3.71394e-05	PRKCQ/ERBB2/MTOR/SESN2/CDKN1A/BCL2/EGFR/SPHK1/NRG3/CXCR4/VEGFA/CDKN2A	12
GO:0071214	cellular response to abiotic stimulus	10/87	310/17913	2.56931e-06	6.12587e-05	3.7182e-05	CASP3/CDKN1A/CASP8/ATF4/FAS/BAX/EGFR/MYC/BNIP3/CASP1	10
GO:0104004	cellular response to environmental stimulus	10/87	310/17913	2.56931e-06	6.12587e-05	3.7182e-05	CASP3/CDKN1A/CASP8/ATF4/FAS/BAX/EGFR/MYC/BNIP3/CASP1	10
GO:0010952	positive regulation of peptidase activity	8/87	180/17913	2.64334e-06	6.25315e-05	3.79545e-05	PINK1/TNFSF10/CASP8/FAS/BAX/MYC/CASP1/NLRC4	8
GO:0061912	selective autophagy	5/87	46/17913	2.81946e-06	6.56717e-05	3.98605e-05	PINK1/SESN2/SQSTM1/MAP1LC3C/HSPB8	5
GO:0090199	regulation of release of cytochrome c from mitochondria	5/87	46/17913	2.81946e-06	6.56717e-05	3.98605e-05	PINK1/TNFSF10/BID/BAX/BNIP3	5
GO:0055093	response to hyperoxia	4/87	21/17913	2.91643e-06	6.74119e-05	4.09168e-05	FOXO1/CDKN1A/FAS/BNIP3	4
GO:0060759	regulation of response to cytokine stimulus	8/87	183/17913	2.98953e-06	6.8578e-05	4.16246e-05	HIF1A/IRGM/IKBKE/CASP8/CASP4/SPHK1/CASP1/IFNG	8
GO:0001961	positive regulation of cytokine-mediated signaling pathway	5/87	47/17913	3.1431e-06	7.15588e-05	4.34338e-05	HIF1A/IRGM/IKBKE/CASP4/CASP1	5
GO:0001776	leukocyte homeostasis	6/87	84/17913	3.30812e-06	7.47537e-05	4.5373e-05	HIF1A/CASP3/BCL2/BAX/CCR2/NKX2-3	6
GO:0007033	vacuole organization	7/87	131/17913	3.42253e-06	7.67661e-05	4.65945e-05	PINK1/RAB5A/ULK1/IRGM/ATG16L1/ATG12/ATG9B	7
GO:0048546	digestive tract morphogenesis	5/87	48/17913	3.49523e-06	7.78202e-05	4.72343e-05	HIF1A/TP63/BCL2/EGFR/NKX2-3	5
GO:1901522	positive regulation of transcription from RNA polymerase II promoter involved in cellular response to chemical stimulus	4/87	22/17913	3.55134e-06	7.84923e-05	4.76422e-05	HIF1A/SESN2/ATF4/VEGFA	4
GO:0051249	regulation of lymphocyte activation	11/87	401/17913	3.75823e-06	8.2459e-05	5.00499e-05	PRKCQ/ERBB2/MAPK8IP1/LAMP1/CD46/PRKAR1A/CASP3/CDKN1A/BCL2/CCR2/IFNG	11
GO:0046631	alpha-beta T cell activation	7/87	133/17913	3.78527e-06	8.2459e-05	5.00499e-05	PRKCQ/MTOR/MAPK8IP1/BCL2/CCR2/NKX2-3/IFNG	7
GO:2001056	positive regulation of cysteine-type endopeptidase activity	7/87	135/17913	4.17952e-06	9.03971e-05	5.4868e-05	TNFSF10/CASP8/FAS/BAX/MYC/CASP1/NLRC4	7
GO:0009791	post-embryonic development	6/87	88/17913	4.34266e-06	9.32593e-05	5.66053e-05	MTOR/ITPR1/BCL2/BAX/NKX2-3/VEGFA	6
GO:0009411	response to UV	7/87	137/17913	4.60742e-06	9.82484e-05	5.96335e-05	CASP3/CDKN1A/BCL2/ATF4/BAX/EGFR/MYC	7
GO:0045862	positive regulation of proteolysis	10/87	333/17913	4.85033e-06	0.000102705	6.23385e-05	PINK1/SIRT2/TNFSF10/CASP8/FAS/BAX/MYC/CASP1/NLRC4/IFNG	10
GO:0051384	response to glucocorticoid	7/87	139/17913	5.07121e-06	0.000106636	6.47247e-05	FOXO1/FOS/CASP3/CDKN1A/BCL2/EGFR/EIF4EBP1	7
GO:0010038	response to metal ion	10/87	335/17913	5.11347e-06	0.000106783	6.48139e-05	HIF1A/FOS/CASP3/NPC1/CASP8/BCL2/EEF2K/ATF4/EGFR/BNIP3	10
GO:0010976	positive regulation of neuron projection development	9/87	265/17913	5.55559e-06	0.000115221	6.99356e-05	MTOR/FKBP1B/VAMP7/ITGA3/EEF2K/PTK6/CX3CL1/CXCR4/VEGFA	9
GO:0008630	intrinsic apoptotic signaling pathway in response to DNA damage	6/87	92/17913	5.62618e-06	0.000115892	7.03424e-05	TP63/CDKN1A/IKBKE/BCL2/BID/TP73	6
GO:0009612	response to mechanical stimulus	8/87	200/17913	5.76815e-06	0.000118013	7.16301e-05	FOS/RAF1/CASP8/FAS/EGFR/BNIP3/CASP1/CXCR4	8
GO:1900101	regulation of endoplasmic reticulum unfolded protein response	4/87	25/17913	6.07349e-06	0.000123426	7.49157e-05	ATF6/DNAJB9/PPP1R15A/BAX	4
GO:0060760	positive regulation of response to cytokine stimulus	5/87	54/17913	6.30948e-06	0.000127367	7.73077e-05	HIF1A/IRGM/IKBKE/CASP4/CASP1	5
GO:0042129	regulation of T cell proliferation	7/87	149/17913	8.01457e-06	0.000160716	9.75492e-05	PRKCQ/ERBB2/MAPK8IP1/CD46/PRKAR1A/CASP3/CCR2	7
GO:1902041	regulation of extrinsic apoptotic signaling pathway via death domain receptors	5/87	57/17913	8.25868e-06	0.000164522	9.98591e-05	RAF1/PEA15/TNFSF10/CASP8/FAS	5
GO:0001782	B cell homeostasis	4/87	27/17913	8.36386e-06	0.000165528	0.00010047	HIF1A/CASP3/BCL2/BAX	4
GO:0045666	positive regulation of neuron differentiation	10/87	355/17913	8.50565e-06	0.000166866	0.000101282	MTOR/FKBP1B/VAMP7/ITGA3/BCL2/EEF2K/PTK6/CX3CL1/CXCR4/VEGFA	10
GO:0051701	interaction with host	8/87	211/17913	8.5417e-06	0.000166866	0.000101282	LAMP1/CD46/NPC1/CASP8/P4HB/GAPDH/EGFR/CXCR4	8
GO:0019932	second-messenger-mediated signaling	10/87	360/17913	9.609e-06	0.00018625	0.000113048	MTOR/FKBP1B/ITPR1/CAMKK2/IRGM/FKBP1A/EGFR/SPHK1/CXCR4/VEGFA	10
GO:0018107	peptidyl-threonine phosphorylation	6/87	101/17913	9.65697e-06	0.00018625	0.000113048	MTOR/SIRT2/ULK1/IRGM/BCL2/SPHK1	6
GO:0036296	response to increased oxygen levels	4/87	28/17913	9.72174e-06	0.000186313	0.000113086	FOXO1/CDKN1A/FAS/BNIP3	4
GO:0042063	gliogenesis	9/87	285/17913	9.98076e-06	0.000190074	0.000115369	ERBB2/MTOR/SIRT2/CX3CL1/CCR2/EGFR/BNIP3/CXCR4/TP73	9
GO:0031960	response to corticosteroid	7/87	155/17913	1.0379e-05	0.000196422	0.000119222	FOXO1/FOS/CASP3/CDKN1A/BCL2/EGFR/EIF4EBP1	7
GO:0032872	regulation of stress-activated MAPK cascade	8/87	220/17913	1.15806e-05	0.000217801	0.000132198	MAPK8IP1/FOXO1/PINK1/FAS/EGFR/MYC/SPHK1/VEGFA	8
GO:0070302	regulation of stress-activated protein kinase signaling cascade	8/87	222/17913	1.23672e-05	0.00023116	0.000140306	MAPK8IP1/FOXO1/PINK1/FAS/EGFR/MYC/SPHK1/VEGFA	8
GO:0032025	response to cobalt ion	3/87	10/17913	1.29562e-05	0.000239217	0.000145196	CASP3/CASP8/BNIP3	3
GO:0061635	regulation of protein complex stability	3/87	10/17913	1.29562e-05	0.000239217	0.000145196	HSPA8/SQSTM1/IRGM	3
GO:0043122	regulation of I-kappaB kinase/NF-kappaB signaling	8/87	224/17913	1.31984e-05	0.000241062	0.000146316	PINK1/SQSTM1/FKBP1A/TNFSF10/IKBKE/CASP8/CX3CL1/CASP1	8
GO:0006986	response to unfolded protein	7/87	161/17913	1.3295e-05	0.000241062	0.000146316	HSPA8/ATF6/DNAJB9/PPP1R15A/ATF4/BAX/HSPB8	7
GO:0010950	positive regulation of endopeptidase activity	7/87	161/17913	1.3295e-05	0.000241062	0.000146316	TNFSF10/CASP8/FAS/BAX/MYC/CASP1/NLRC4	7
GO:2001242	regulation of intrinsic apoptotic signaling pathway	7/87	163/17913	1.44059e-05	0.00025965	0.000157599	HIF1A/MAPK8IP1/PINK1/BCL2/BID/BAX/P4HB	7
GO:2000378	negative regulation of reactive oxygen species metabolic process	5/87	64/17913	1.46429e-05	0.000262359	0.000159243	HIF1A/PINK1/SIRT2/BCL2/BNIP3	5
GO:0018210	peptidyl-threonine modification	6/87	109/17913	1.49599e-05	0.000264904	0.000160788	MTOR/SIRT2/ULK1/IRGM/BCL2/SPHK1	6
GO:0043618	regulation of transcription from RNA polymerase II promoter in response to stress	6/87	109/17913	1.49599e-05	0.000264904	0.000160788	HIF1A/ATF6/SESN2/SIRT2/ATF4/VEGFA	6
GO:0034614	cellular response to reactive oxygen species	7/87	165/17913	1.55926e-05	0.000274503	0.000166614	FOXO1/FOS/PINK1/CAMKK2/EGFR/BNIP3/SPHK1	7
GO:0006875	cellular metal ion homeostasis	11/87	467/17913	1.58023e-05	0.000276586	0.000167878	HIF1A/FKBP1B/ITPR1/FKBP1A/BCL2/ATF4/CX3CL1/BAX/CCR2/MYC/BNIP3	11
GO:1903706	regulation of hemopoiesis	11/87	468/17913	1.61191e-05	0.00028051	0.00017026	PRKCQ/ERBB2/HIF1A/MTOR/FOS/CD46/CASP8/CCR2/MYC/TP73/IFNG	11
GO:0030307	positive regulation of cell growth	7/87	166/17913	1.62156e-05	0.000280577	0.000170301	ERBB2/MTOR/BCL2/EGFR/SPHK1/CXCR4/VEGFA	7
GO:0048469	cell maturation	7/87	167/17913	1.68591e-05	0.000290053	0.000176052	HIF1A/MTOR/SIRT2/CDKN1A/BCL2/CX3CL1/VEGFA	7
GO:0048871	multicellular organismal homeostasis	11/87	472/17913	1.74423e-05	0.000298391	0.000181113	TP63/FOXO1/PRKAB1/PRKAR1A/BCL2/ATF4/BAX/CCR2/EGFR/CXCR4/VEGFA	11
GO:0043619	regulation of transcription from RNA polymerase II promoter in response to oxidative stress	3/87	11/17913	1.77523e-05	0.000300301	0.000182273	HIF1A/SESN2/ATF4	3
GO:2001269	positive regulation of cysteine-type endopeptidase activity involved in apoptotic signaling pathway	3/87	11/17913	1.77523e-05	0.000300301	0.000182273	CASP8/FAS/BAX	3
GO:0002237	response to molecule of bacterial origin	9/87	309/17913	1.89892e-05	0.000319441	0.00019389	CAPN2/FOS/SIRT2/CASP3/IRGM/CASP8/CX3CL1/IL24/CASP1	9
GO:0043620	regulation of DNA-templated transcription in response to stress	6/87	115/17913	2.03094e-05	0.00033943	0.000206023	HIF1A/ATF6/SESN2/SIRT2/ATF4/VEGFA	6
GO:0043123	positive regulation of I-kappaB kinase/NF-kappaB signaling	7/87	172/17913	2.04017e-05	0.00033943	0.000206023	PINK1/FKBP1A/TNFSF10/IKBKE/CASP8/CX3CL1/CASP1	7
GO:0022612	gland morphogenesis	6/87	116/17913	2.13345e-05	0.00035301	0.000214265	TP63/BCL2/BAX/EGFR/NRG3/NKX2-3	6
GO:0035966	response to topologically incorrect protein	7/87	175/17913	2.28074e-05	0.000375331	0.000227813	HSPA8/ATF6/DNAJB9/PPP1R15A/ATF4/BAX/HSPB8	7
GO:0006457	protein folding	7/87	176/17913	2.36595e-05	0.000387249	0.000235047	BAG1/FKBP1B/HSPA8/ATF6/CANX/FKBP1A/SPHK1	7
GO:0045926	negative regulation of growth	8/87	244/17913	2.44399e-05	0.000397872	0.000241495	HIF1A/SESN2/SQSTM1/CDKN1A/BCL2/PTK6/TP73/CDKN2A	8
GO:0071902	positive regulation of protein serine/threonine kinase activity	9/87	322/17913	2.62689e-05	0.00042536	0.000258179	ERBB2/RAF1/IRGM/PEA15/EGFR/CXCR4/TP73/VEGFA/IFNG	9
GO:0046718	viral entry into host cell	6/87	121/17913	2.71044e-05	0.000436555	0.000264974	LAMP1/CD46/NPC1/P4HB/EGFR/CXCR4	6
GO:0019058	viral life cycle	9/87	324/17913	2.7576e-05	0.000441799	0.000268157	HSPA8/LAMP1/RAB5A/CD46/NPC1/BCL2/P4HB/EGFR/CXCR4	9
GO:0030098	lymphocyte differentiation	9/87	325/17913	2.82499e-05	0.000450215	0.000273265	ERBB2/MTOR/CD46/DNAJB9/BCL2/BAX/CCR2/NKX2-3/IFNG	9
GO:0034620	cellular response to unfolded protein	6/87	123/17913	2.97373e-05	0.000471438	0.000286147	ATF6/DNAJB9/PPP1R15A/ATF4/BAX/HSPB8	6
GO:0030099	myeloid cell differentiation	10/87	411/17913	3.004e-05	0.000473755	0.000287554	PRKCQ/HIF1A/MTOR/FOS/CASP3/CASP8/MYC/NKX2-3/VEGFA/IFNG	10
GO:0072507	divalent inorganic cation homeostasis	10/87	412/17913	3.06662e-05	0.000481126	0.000292027	FKBP1B/ITPR1/FKBP1A/BCL2/ATF4/CX3CL1/BAX/CCR2/EGFR/BNIP3	10
GO:0007249	I-kappaB kinase/NF-kappaB signaling	8/87	253/17913	3.16527e-05	0.000489303	0.00029699	PINK1/SQSTM1/FKBP1A/TNFSF10/IKBKE/CASP8/CX3CL1/CASP1	8
GO:0006919	activation of cysteine-type endopeptidase activity involved in apoptotic process	5/87	75/17913	3.17873e-05	0.000489303	0.00029699	TNFSF10/CASP8/FAS/BAX/NLRC4	5
GO:0072332	intrinsic apoptotic signaling pathway by p53 class mediator	5/87	75/17913	3.17873e-05	0.000489303	0.00029699	TP63/CDKN1A/BCL2/BAX/TP73	5
GO:0001101	response to acid chemical	9/87	330/17913	3.18338e-05	0.000489303	0.00029699	MTOR/CAPN2/FOXO1/PINK1/SESN2/CASP3/PTK6/EGFR/VEGFA	9
GO:0071260	cellular response to mechanical stimulus	5/87	77/17913	3.61128e-05	0.000552271	0.00033521	CASP8/FAS/EGFR/BNIP3/CASP1	5
GO:0010917	negative regulation of mitochondrial membrane potential	3/87	14/17913	3.87514e-05	0.000589645	0.000357895	BNIP3L/BAX/BNIP3	3
GO:0048565	digestive tract development	6/87	132/17913	4.42504e-05	0.000669951	0.000406638	HIF1A/TP63/CDKN1A/BCL2/EGFR/NKX2-3	6
GO:0008631	intrinsic apoptotic signaling pathway in response to oxidative stress	4/87	41/17913	4.58247e-05	0.000690334	0.00041901	HIF1A/PINK1/BCL2/P4HB	4
GO:1902105	regulation of leukocyte differentiation	8/87	267/17913	4.63703e-05	0.000695095	0.000421899	ERBB2/MTOR/FOS/CD46/CASP8/CCR2/MYC/IFNG	8
GO:0030260	entry into host cell	6/87	134/17913	4.81395e-05	0.000702689	0.000426509	LAMP1/CD46/NPC1/P4HB/EGFR/CXCR4	6
GO:0044409	entry into host	6/87	134/17913	4.81395e-05	0.000702689	0.000426509	LAMP1/CD46/NPC1/P4HB/EGFR/CXCR4	6
GO:0051806	entry into cell of other organism involved in symbiotic interaction	6/87	134/17913	4.81395e-05	0.000702689	0.000426509	LAMP1/CD46/NPC1/P4HB/EGFR/CXCR4	6
GO:0051828	entry into other organism involved in symbiotic interaction	6/87	134/17913	4.81395e-05	0.000702689	0.000426509	LAMP1/CD46/NPC1/P4HB/EGFR/CXCR4	6
GO:0045837	negative regulation of membrane potential	3/87	15/17913	4.82693e-05	0.000702689	0.000426509	BNIP3L/BAX/BNIP3	3
GO:1900451	positive regulation of glutamate receptor signaling pathway	3/87	15/17913	4.82693e-05	0.000702689	0.000426509	PINK1/CCR2/IFNG	3
GO:0009314	response to radiation	10/87	435/17913	4.85042e-05	0.000702731	0.000426534	HIF1A/MTOR/FOS/CASP3/CDKN1A/BCL2/ATF4/BAX/EGFR/MYC	10
GO:0000082	G1/S transition of mitotic cell cycle	8/87	269/17913	4.88769e-05	0.000704758	0.000427765	CDKN1A/BCL2/BID/BAX/EGFR/MYC/EIF4EBP1/CDKN2A	8
GO:0035967	cellular response to topologically incorrect protein	6/87	135/17913	5.01842e-05	0.000720178	0.000437124	ATF6/DNAJB9/PPP1R15A/ATF4/BAX/HSPB8	6
GO:0051403	stress-activated MAPK cascade	8/87	271/17913	5.14956e-05	0.00072715	0.000441356	MAPK8IP1/FOXO1/PINK1/FAS/EGFR/MYC/SPHK1/VEGFA	8
GO:0050679	positive regulation of epithelial cell proliferation	7/87	199/17913	5.18228e-05	0.00072715	0.000441356	ERBB2/HIF1A/TP63/MTOR/EGFR/MYC/VEGFA	7
GO:0071229	cellular response to acid chemical	7/87	199/17913	5.18228e-05	0.00072715	0.000441356	MTOR/CAPN2/PINK1/SESN2/PTK6/EGFR/VEGFA	7
GO:0000079	regulation of cyclin-dependent protein serine/threonine kinase activity	5/87	83/17913	5.18707e-05	0.00072715	0.000441356	DIRAS3/CASP3/CDKN1A/EGFR/CDKN2A	5
GO:0010507	negative regulation of autophagy	5/87	83/17913	5.18707e-05	0.00072715	0.000441356	MTOR/PINK1/SIRT2/NPC1/BCL2	5
GO:0031647	regulation of protein stability	8/87	272/17913	5.28483e-05	0.00073744	0.000447602	HSPA8/LAMP1/PINK1/CASP3/IRGM/CDKN1A/BCL2/GAPDH	8
GO:0002573	myeloid leukocyte differentiation	7/87	201/17913	5.52074e-05	0.000766422	0.000465192	MTOR/FOS/CASP8/MYC/NKX2-3/VEGFA/IFNG	7
GO:0042771	intrinsic apoptotic signaling pathway in response to DNA damage by p53 class mediator	4/87	43/17913	5.54314e-05	0.000766422	0.000465192	TP63/CDKN1A/BCL2/TP73	4
GO:0001819	positive regulation of cytokine production	10/87	446/17913	5.97777e-05	0.000822758	0.000499387	PRKCQ/HIF1A/CD46/ATF4/CX3CL1/CCR2/GAPDH/SPHK1/CASP1/IFNG	10
GO:0048145	regulation of fibroblast proliferation	5/87	86/17913	6.15122e-05	0.000836459	0.000507703	CDKN1A/BAX/EGFR/MYC/SPHK1	5
GO:2000177	regulation of neural precursor cell proliferation	5/87	86/17913	6.15122e-05	0.000836459	0.000507703	HIF1A/FOXO1/SIRT2/CX3CL1/VEGFA	5
GO:0031098	stress-activated protein kinase signaling cascade	8/87	278/17913	6.16018e-05	0.000836459	0.000507703	MAPK8IP1/FOXO1/PINK1/FAS/EGFR/MYC/SPHK1/VEGFA	8
GO:0007215	glutamate receptor signaling pathway	5/87	87/17913	6.50153e-05	0.000865804	0.000525514	PINK1/CX3CL1/CCR2/GRID1/IFNG	5
GO:0048144	fibroblast proliferation	5/87	87/17913	6.50153e-05	0.000865804	0.000525514	CDKN1A/BAX/EGFR/MYC/SPHK1	5
GO:1904029	regulation of cyclin-dependent protein kinase activity	5/87	87/17913	6.50153e-05	0.000865804	0.000525514	DIRAS3/CASP3/CDKN1A/EGFR/CDKN2A	5
GO:0031346	positive regulation of cell projection organization	9/87	362/17913	6.51927e-05	0.000865804	0.000525514	MTOR/FKBP1B/VAMP7/ITGA3/EEF2K/PTK6/CX3CL1/CXCR4/VEGFA	9
GO:0035690	cellular response to drug	9/87	362/17913	6.51927e-05	0.000865804	0.000525514	FOXO1/PINK1/ATF4/EGFR/MYC/BNIP3/SPHK1/EIF4EBP1/CXCR4	9
GO:0034248	regulation of cellular amide metabolic process	10/87	452/17913	6.68188e-05	0.000883525	0.00053627	ERBB2/MTOR/PINK1/SESN2/CASP3/PPP1R15A/ATF4/GAPDH/SPHK1/EIF4EBP1	10
GO:0055123	digestive system development	6/87	143/17913	6.91709e-05	0.00091065	0.000552734	HIF1A/TP63/CDKN1A/BCL2/EGFR/NKX2-3	6
GO:2001267	regulation of cysteine-type endopeptidase activity involved in apoptotic signaling pathway	3/87	17/17913	7.16333e-05	0.000938985	0.000569933	CASP8/FAS/BAX	3
GO:0043523	regulation of neuron apoptotic process	7/87	210/17913	7.27599e-05	0.000949643	0.000576401	HIF1A/PINK1/CASP3/BCL2/ATF4/CX3CL1/BAX	7
GO:0060402	calcium ion transport into cytosol	6/87	145/17913	7.47142e-05	0.000970964	0.000589343	FKBP1B/ITPR1/FKBP1A/BCL2/CX3CL1/BAX	6
GO:0010001	glial cell differentiation	7/87	212/17913	7.72213e-05	0.000999257	0.000606516	ERBB2/MTOR/SIRT2/EGFR/BNIP3/CXCR4/TP73	7
GO:0044843	cell cycle G1/S phase transition	8/87	288/17913	7.88639e-05	0.00101617	0.000616781	CDKN1A/BCL2/BID/BAX/EGFR/MYC/EIF4EBP1/CDKN2A	8
GO:0042113	B cell activation	7/87	215/17913	8.43304e-05	0.00107624	0.000653241	CASP3/DNAJB9/CDKN1A/CASP8/BCL2/BAX/NKX2-3	7
GO:0036473	cell death in response to oxidative stress	5/87	92/17913	8.49005e-05	0.00107624	0.000653241	HIF1A/PINK1/BCL2/ATF4/P4HB	5
GO:0006874	cellular calcium ion homeostasis	9/87	375/17913	8.53892e-05	0.00107624	0.000653241	FKBP1B/ITPR1/FKBP1A/BCL2/ATF4/CX3CL1/BAX/CCR2/BNIP3	9
GO:0048545	response to steroid hormone	9/87	375/17913	8.53892e-05	0.00107624	0.000653241	TP63/FOXO1/FOS/CASP3/CDKN1A/NPC1/BCL2/EGFR/EIF4EBP1	9
GO:0042026	protein refolding	3/87	18/17913	8.56584e-05	0.00107624	0.000653241	FKBP1B/HSPA8/FKBP1A	3
GO:0043555	regulation of translation in response to stress	3/87	18/17913	8.56584e-05	0.00107624	0.000653241	SESN2/PPP1R15A/ATF4	3
GO:0032496	response to lipopolysaccharide	8/87	295/17913	9.31976e-05	0.00116235	0.000705507	CAPN2/FOS/CASP3/IRGM/CASP8/CX3CL1/IL24/CASP1	8
GO:0007041	lysosomal transport	5/87	94/17913	9.40474e-05	0.00116235	0.000705507	HSPA8/LAMP1/PINK1/VAMP7/NPC1	5
GO:0048709	oligodendrocyte differentiation	5/87	94/17913	9.40474e-05	0.00116235	0.000705507	ERBB2/MTOR/BNIP3/CXCR4/TP73	5
GO:2001243	negative regulation of intrinsic apoptotic signaling pathway	5/87	94/17913	9.40474e-05	0.00116235	0.000705507	HIF1A/MAPK8IP1/PINK1/BCL2/BID	5
GO:1903532	positive regulation of secretion by cell	9/87	381/17913	9.63512e-05	0.00118598	0.000719851	HIF1A/LAMP1/PINK1/VAMP7/RAB5A/GAPDH/EGFR/CASP1/IFNG	9
GO:0001764	neuron migration	6/87	152/17913	9.69688e-05	0.00118875	0.000721532	ITGA3/CX3CL1/BAX/NRG3/CXCR4/VEGFA	6
GO:0032873	negative regulation of stress-activated MAPK cascade	4/87	50/17913	0.0001008	0.00122579	0.000744015	MAPK8IP1/FOXO1/PINK1/MYC	4
GO:0070303	negative regulation of stress-activated protein kinase signaling cascade	4/87	50/17913	0.0001008	0.00122579	0.000744015	MAPK8IP1/FOXO1/PINK1/MYC	4
GO:0010660	regulation of muscle cell apoptotic process	5/87	96/17913	0.000103934	0.00125885	0.000764078	CAPN2/ATF4/BNIP3/IFNG/CDKN2A	5
GO:0071695	anatomical structure maturation	6/87	155/17913	0.000107988	0.00130275	0.000790723	HIF1A/MTOR/SIRT2/CDKN1A/BCL2/CX3CL1	6
GO:0048146	positive regulation of fibroblast proliferation	4/87	51/17913	0.000108975	0.00130655	0.000793032	CDKN1A/EGFR/MYC/SPHK1	4
GO:1902882	regulation of response to oxidative stress	5/87	97/17913	0.000109167	0.00130655	0.000793032	HIF1A/PINK1/SESN2/ATF4/P4HB	5
GO:0055074	calcium ion homeostasis	9/87	388/17913	0.000110613	0.00131864	0.000800371	FKBP1B/ITPR1/FKBP1A/BCL2/ATF4/CX3CL1/BAX/CCR2/BNIP3	9
GO:0010522	regulation of calcium ion transport into cytosol	5/87	98/17913	0.0001146	0.00136082	0.000825969	FKBP1B/FKBP1A/BCL2/CX3CL1/BAX	5
GO:0060401	cytosolic calcium ion transport	6/87	157/17913	0.000115872	0.00137055	0.000831877	FKBP1B/ITPR1/FKBP1A/BCL2/CX3CL1/BAX	6
GO:0002696	positive regulation of leukocyte activation	8/87	305/17913	0.000117371	0.00138288	0.000839362	PRKCQ/LAMP1/VAMP7/CD46/CDKN1A/BCL2/CCR2/IFNG	8
GO:0002052	positive regulation of neuroblast proliferation	3/87	20/17913	0.000118832	0.00138393	0.000840002	HIF1A/CX3CL1/VEGFA	3
GO:0034393	positive regulation of smooth muscle cell apoptotic process	3/87	20/17913	0.000118832	0.00138393	0.000840002	ATF4/IFNG/CDKN2A	3
GO:1903204	negative regulation of oxidative stress-induced neuron death	3/87	20/17913	0.000118832	0.00138393	0.000840002	HIF1A/PINK1/ATF4	3
GO:0072503	cellular divalent inorganic cation homeostasis	9/87	392/17913	0.000119529	0.00138666	0.000841655	FKBP1B/ITPR1/FKBP1A/BCL2/ATF4/CX3CL1/BAX/CCR2/BNIP3	9
GO:0002285	lymphocyte activation involved in immune response	6/87	158/17913	0.000119982	0.00138666	0.000841655	MTOR/LAMP1/VAMP7/CD46/NKX2-3/IFNG	6
GO:0050863	regulation of T cell activation	8/87	307/17913	0.00012278	0.0014136	0.000858008	PRKCQ/ERBB2/MAPK8IP1/CD46/PRKAR1A/CASP3/CCR2/IFNG	8
GO:0010657	muscle cell apoptotic process	5/87	100/17913	0.000126086	0.00144617	0.000877777	CAPN2/ATF4/BNIP3/IFNG/CDKN2A	5
GO:1903078	positive regulation of protein localization to plasma membrane	4/87	54/17913	0.000136389	0.00155844	0.000945921	SQSTM1/ITGA3/EGFR/IFNG	4
GO:0032469	endoplasmic reticulum calcium ion homeostasis	3/87	21/17913	0.000138151	0.00157264	0.000954539	ITPR1/BCL2/BAX	3
GO:0030217	T cell differentiation	7/87	234/17913	0.000142807	0.00161955	0.000983014	ERBB2/MTOR/CD46/BCL2/CCR2/NKX2-3/IFNG	7
GO:0007034	vacuolar transport	5/87	103/17913	0.000144947	0.00163159	0.000990322	HSPA8/LAMP1/PINK1/VAMP7/NPC1	5
GO:0071887	leukocyte apoptotic process	5/87	103/17913	0.000144947	0.00163159	0.000990322	PRKCQ/HIF1A/CASP3/BAX/CDKN2A	5
GO:0010332	response to gamma radiation	4/87	55/17913	0.000146544	0.0016374	0.000993848	CDKN1A/BCL2/BAX/MYC	4
GO:0035306	positive regulation of dephosphorylation	4/87	55/17913	0.000146544	0.0016374	0.000993848	MTOR/PINK1/PPP1R15A/IFNG	4
GO:0043410	positive regulation of MAPK cascade	10/87	499/17913	0.000150736	0.00167804	0.00101852	ERBB2/MAPK8IP1/RAF1/PEA15/CX3CL1/EGFR/SPHK1/CXCR4/TP73/VEGFA	10
GO:0007568	aging	8/87	318/17913	0.000156346	0.00173367	0.00105228	TP63/MTOR/FOS/CANX/CDKN1A/BCL2/CX3CL1/CDKN2A	8
GO:1900449	regulation of glutamate receptor signaling pathway	4/87	56/17913	0.000157235	0.00173367	0.00105228	PINK1/CX3CL1/CCR2/IFNG	4
GO:0045943	positive regulation of transcription by RNA polymerase I	3/87	22/17913	0.000159404	0.00173367	0.00105228	ERBB2/MTOR/ATF4	3
GO:0048714	positive regulation of oligodendrocyte differentiation	3/87	22/17913	0.000159404	0.00173367	0.00105228	MTOR/CXCR4/TP73	3
GO:0090312	positive regulation of protein deacetylation	3/87	22/17913	0.000159404	0.00173367	0.00105228	PINK1/VEGFA/IFNG	3
GO:1903429	regulation of cell maturation	3/87	22/17913	0.000159404	0.00173367	0.00105228	MTOR/SIRT2/BCL2	3
GO:0050867	positive regulation of cell activation	8/87	319/17913	0.00015974	0.00173367	0.00105228	PRKCQ/LAMP1/VAMP7/CD46/CDKN1A/BCL2/CCR2/IFNG	8
GO:0043900	regulation of multi-organism process	9/87	408/17913	0.000161466	0.00174614	0.00105985	HSPA8/SIRT2/SQSTM1/BCL2/CX3CL1/P4HB/GAPDH/CXCR4/IFNG	9
GO:0051047	positive regulation of secretion	9/87	409/17913	0.00016445	0.00177208	0.0010756	HIF1A/LAMP1/PINK1/VAMP7/RAB5A/GAPDH/EGFR/CASP1/IFNG	9
GO:0043200	response to amino acid	5/87	106/17913	0.000165894	0.00178131	0.00108119	MTOR/CAPN2/SESN2/CASP3/EGFR	5
GO:0043405	regulation of MAP kinase activity	8/87	322/17913	0.000170289	0.00182203	0.00110591	ERBB2/MAPK8IP1/RAF1/PEA15/EGFR/CXCR4/TP73/VEGFA	8
GO:0048872	homeostasis of number of cells	7/87	241/17913	0.00017126	0.00182597	0.0011083	HIF1A/CASP3/BCL2/BAX/CCR2/NKX2-3/VEGFA	7
GO:0060249	anatomical structure homeostasis	9/87	413/17913	0.000176854	0.00187899	0.00114049	PRKCQ/HIF1A/BCL2/CX3CL1/BAX/CCR2/EGFR/MYC/VEGFA	9
GO:0033002	muscle cell proliferation	7/87	243/17913	0.000180182	0.00190766	0.00115789	MTOR/PRKAR1A/CDKN1A/CX3CL1/EGFR/TP73/IFNG	7
GO:0006458	'de novo' protein folding	3/87	23/17913	0.000182672	0.00192728	0.0011698	BAG1/FKBP1B/FKBP1A	3
GO:0001659	temperature homeostasis	6/87	172/17913	0.000190678	0.00200477	0.00121683	FOXO1/PRKAB1/ATF4/CCR2/CXCR4/VEGFA	6
GO:0061900	glial cell activation	4/87	59/17913	0.000192691	0.00201892	0.00122542	CX3CL1/EGFR/SPHK1/IFNG	4
GO:0021537	telencephalon development	7/87	246/17913	0.000194267	0.00202842	0.00123118	HIF1A/CASP3/BAX/EGFR/BNIP3/NRG3/CXCR4	7
GO:0002260	lymphocyte homeostasis	4/87	60/17913	0.000205694	0.00214035	0.00129912	HIF1A/CASP3/BCL2/BAX	4
GO:0048732	gland development	9/87	422/17913	0.000207641	0.00214263	0.00130051	HIF1A/TP63/RAF1/BCL2/BAX/EGFR/NRG3/NKX2-3/VEGFA	9
GO:0044346	fibroblast apoptotic process	3/87	24/17913	0.000208036	0.00214263	0.00130051	TP63/BID/MYC	3
GO:0060571	morphogenesis of an epithelial fold	3/87	24/17913	0.000208036	0.00214263	0.00130051	HIF1A/TP63/EGFR	3
GO:0043406	positive regulation of MAP kinase activity	7/87	250/17913	0.00021442	0.00217391	0.00131949	ERBB2/RAF1/PEA15/EGFR/CXCR4/TP73/VEGFA	7
GO:0045637	regulation of myeloid cell differentiation	7/87	250/17913	0.00021442	0.00217391	0.00131949	PRKCQ/HIF1A/MTOR/FOS/CASP8/MYC/IFNG	7
GO:0030968	endoplasmic reticulum unfolded protein response	5/87	112/17913	0.000214663	0.00217391	0.00131949	ATF6/DNAJB9/PPP1R15A/ATF4/BAX	5
GO:0051209	release of sequestered calcium ion into cytosol	5/87	112/17913	0.000214663	0.00217391	0.00131949	FKBP1B/ITPR1/FKBP1A/CX3CL1/BAX	5
GO:0051283	negative regulation of sequestering of calcium ion	5/87	112/17913	0.000214663	0.00217391	0.00131949	FKBP1B/ITPR1/FKBP1A/CX3CL1/BAX	5
GO:0010803	regulation of tumor necrosis factor-mediated signaling pathway	4/87	61/17913	0.000219317	0.00220629	0.00133914	CASP8/CASP4/SPHK1/CASP1	4
GO:1904377	positive regulation of protein localization to cell periphery	4/87	61/17913	0.000219317	0.00220629	0.00133914	SQSTM1/ITGA3/EGFR/IFNG	4
GO:2000045	regulation of G1/S transition of mitotic cell cycle	6/87	177/17913	0.00022268	0.00222544	0.00135077	CDKN1A/BCL2/BID/BAX/EGFR/CDKN2A	6
GO:0048608	reproductive structure development	9/87	426/17913	0.000222691	0.00222544	0.00135077	HIF1A/TP63/CASP3/TNFSF10/CASP8/BCL2/BAX/EGFR/VEGFA	9
GO:0032868	response to insulin	7/87	252/17913	0.000225112	0.00224223	0.00136096	PRKCQ/MTOR/FOXO1/SESN2/TNFSF10/EEF2K/EIF4EBP1	7
GO:0046660	female sex differentiation	5/87	114/17913	0.000233128	0.00230384	0.00139835	TP63/CASP3/BCL2/BAX/VEGFA	5
GO:0051282	regulation of sequestering of calcium ion	5/87	114/17913	0.000233128	0.00230384	0.00139835	FKBP1B/ITPR1/FKBP1A/CX3CL1/BAX	5
GO:0070265	necrotic cell death	4/87	62/17913	0.000233579	0.00230384	0.00139835	CASP8/FAS/BAX/BNIP3	4
GO:0061458	reproductive system development	9/87	429/17913	0.000234566	0.00230606	0.0013997	HIF1A/TP63/CASP3/TNFSF10/CASP8/BCL2/BAX/EGFR/VEGFA	9
GO:0023061	signal release	9/87	433/17913	0.000251215	0.00246112	0.00149382	HIF1A/FKBP1B/ITPR1/HSPA8/RAF1/VAMP7/RAB5A/EGFR/IFNG	9
GO:0007569	cell aging	5/87	116/17913	0.000252777	0.00246112	0.00149382	TP63/MTOR/CDKN1A/BCL2/CDKN2A	5
GO:0031929	TOR signaling	5/87	116/17913	0.000252777	0.00246112	0.00149382	HIF1A/MTOR/PINK1/SESN2/EIF4EBP1	5
GO:0051251	positive regulation of lymphocyte activation	7/87	258/17913	0.000259796	0.00252135	0.00153038	PRKCQ/LAMP1/CD46/CDKN1A/BCL2/CCR2/IFNG	7
GO:0002761	regulation of myeloid leukocyte differentiation	5/87	117/17913	0.000263062	0.00252687	0.00153373	MTOR/FOS/CASP8/MYC/IFNG	5
GO:0034605	cellular response to heat	5/87	117/17913	0.000263062	0.00252687	0.00153373	BAG1/MTOR/HSPA8/CDKN1A/HSPB8	5
GO:0051208	sequestering of calcium ion	5/87	117/17913	0.000263062	0.00252687	0.00153373	FKBP1B/ITPR1/FKBP1A/CX3CL1/BAX	5
GO:0071230	cellular response to amino acid stimulus	4/87	64/17913	0.000264087	0.00252687	0.00153373	MTOR/CAPN2/SESN2/EGFR	4
GO:1902175	regulation of oxidative stress-induced intrinsic apoptotic signaling pathway	3/87	26/17913	0.000265371	0.00252687	0.00153373	HIF1A/PINK1/P4HB	3
GO:1903203	regulation of oxidative stress-induced neuron death	3/87	26/17913	0.000265371	0.00252687	0.00153373	HIF1A/PINK1/ATF4	3
GO:0071219	cellular response to molecule of bacterial origin	6/87	183/17913	0.000266518	0.00252983	0.00153552	CAPN2/SIRT2/IRGM/CX3CL1/IL24/CASP1	6
GO:0018108	peptidyl-tyrosine phosphorylation	8/87	346/17913	0.00027716	0.00262262	0.00159184	ERBB2/MTOR/CAMKK2/PTK6/IL24/EGFR/VEGFA/IFNG	8
GO:0097194	execution phase of apoptosis	4/87	65/17913	0.000280368	0.00264471	0.00160525	SIRT2/CASP3/CASP8/BAX	4
GO:0021700	developmental maturation	7/87	262/17913	0.000285222	0.00268215	0.00162797	HIF1A/MTOR/SIRT2/CDKN1A/BCL2/CX3CL1/VEGFA	7
GO:0018212	peptidyl-tyrosine modification	8/87	349/17913	0.000293712	0.00275344	0.00167125	ERBB2/MTOR/CAMKK2/PTK6/IL24/EGFR/VEGFA/IFNG	8
GO:0036475	neuron death in response to oxidative stress	3/87	27/17913	0.000297497	0.00278031	0.00168756	HIF1A/PINK1/ATF4	3
GO:0072331	signal transduction by p53 class mediator	7/87	264/17913	0.000298665	0.00278264	0.00168897	TP63/PRKAB1/SESN2/CDKN1A/BCL2/BAX/TP73	7
GO:0043270	positive regulation of ion transport	7/87	266/17913	0.000312613	0.00289478	0.00175704	PINK1/VAMP7/ATF4/CX3CL1/BAX/CCR2/IFNG	7
GO:0045927	positive regulation of growth	7/87	266/17913	0.000312613	0.00289478	0.00175704	ERBB2/MTOR/BCL2/EGFR/SPHK1/CXCR4/VEGFA	7
GO:0043491	protein kinase B signaling	7/87	268/17913	0.000327081	0.00301952	0.00183275	ERBB2/MTOR/PINK1/SESN2/SIRT2/CX3CL1/EGFR	7
GO:0006446	regulation of translational initiation	4/87	69/17913	0.000352754	0.00324662	0.00197059	MTOR/PPP1R15A/ATF4/EIF4EBP1	4
GO:0050671	positive regulation of lymphocyte proliferation	5/87	125/17913	0.000357221	0.00327777	0.0019895	PRKCQ/CD46/CDKN1A/BCL2/CCR2	5
GO:0071241	cellular response to inorganic substance	6/87	194/17913	0.000364304	0.00332967	0.002021	FOXO1/FOS/EEF2K/ATF4/EGFR/BNIP3	6
GO:0043457	regulation of cellular respiration	3/87	29/17913	0.000369045	0.00332967	0.002021	HIF1A/PINK1/BNIP3	3
GO:0048873	homeostasis of number of cells within a tissue	3/87	29/17913	0.000369045	0.00332967	0.002021	BCL2/BAX/CCR2	3
GO:0071549	cellular response to dexamethasone stimulus	3/87	29/17913	0.000369045	0.00332967	0.002021	FOXO1/EGFR/EIF4EBP1	3
GO:0032946	positive regulation of mononuclear cell proliferation	5/87	126/17913	0.000370574	0.00332967	0.002021	PRKCQ/CD46/CDKN1A/BCL2/CCR2	5
GO:0060359	response to ammonium ion	5/87	126/17913	0.000370574	0.00332967	0.002021	MTOR/CASP3/PEA15/ATF4/CXCR4	5
GO:0097553	calcium ion transmembrane import into cytosol	5/87	126/17913	0.000370574	0.00332967	0.002021	FKBP1B/ITPR1/FKBP1A/CX3CL1/BAX	5
GO:1902806	regulation of cell cycle G1/S phase transition	6/87	195/17913	0.000374423	0.0033543	0.00203595	CDKN1A/BCL2/BID/BAX/EGFR/CDKN2A	6
GO:0010975	regulation of neuron projection development	9/87	458/17913	0.00037907	0.00338591	0.00205513	MTOR/FKBP1B/VAMP7/ITGA3/EEF2K/PTK6/CX3CL1/CXCR4/VEGFA	9
GO:0042100	B cell proliferation	4/87	71/17913	0.000393557	0.00350497	0.0021274	CASP3/CDKN1A/BCL2/BAX	4
GO:0014013	regulation of gliogenesis	5/87	128/17913	0.00039841	0.00353779	0.00214732	MTOR/SIRT2/CCR2/CXCR4/TP73	5
GO:0050678	regulation of epithelial cell proliferation	8/87	369/17913	0.000425984	0.00377157	0.00228922	ERBB2/HIF1A/TP63/MTOR/BAX/EGFR/MYC/VEGFA	8
GO:1902692	regulation of neuroblast proliferation	3/87	31/17913	0.000450812	0.00397976	0.00241558	HIF1A/CX3CL1/VEGFA	3
GO:0045787	positive regulation of cell cycle	8/87	373/17913	0.000457511	0.00402716	0.00244435	SIRT2/CDKN1A/PTK6/BAX/EGFR/SPHK1/EIF4EBP1/TP73	8
GO:0042391	regulation of membrane potential	8/87	374/17913	0.000465683	0.00408721	0.0024808	FKBP1B/PINK1/BCL2/BNIP3L/BID/BAX/GRID1/BNIP3	8
GO:0014706	striated muscle tissue development	8/87	376/17913	0.000482382	0.00421528	0.00255853	MTOR/FOS/PRKAR1A/SIRT2/FKBP1A/BCL2/TP73/VEGFA	8
GO:0051235	maintenance of location	7/87	286/17913	0.000483059	0.00421528	0.00255853	FKBP1B/ITPR1/PINK1/FKBP1A/IKBKE/CX3CL1/BAX	7
GO:1903201	regulation of oxidative stress-induced cell death	4/87	75/17913	0.000485108	0.004221	0.00256201	HIF1A/PINK1/ATF4/P4HB	4
GO:0070665	positive regulation of leukocyte proliferation	5/87	134/17913	0.000491455	0.00426397	0.00258809	PRKCQ/CD46/CDKN1A/BCL2/CCR2	5
GO:0006356	regulation of transcription by RNA polymerase I	3/87	32/17913	0.000495708	0.00427636	0.00259561	ERBB2/MTOR/ATF4	3
GO:0038128	ERBB2 signaling pathway	3/87	32/17913	0.000495708	0.00427636	0.00259561	ERBB2/PTK6/EGFR	3
GO:0035303	regulation of dephosphorylation	6/87	206/17913	0.000500912	0.00429677	0.002608	MTOR/FKBP1B/PINK1/FKBP1A/PPP1R15A/IFNG	6
GO:0071216	cellular response to biotic stimulus	6/87	206/17913	0.000500912	0.00429677	0.002608	CAPN2/SIRT2/IRGM/CX3CL1/IL24/CASP1	6
GO:0014015	positive regulation of gliogenesis	4/87	76/17913	0.000510176	0.00435158	0.00264127	MTOR/CCR2/CXCR4/TP73	4
GO:0150076	neuroinflammatory response	4/87	76/17913	0.000510176	0.00435158	0.00264127	CX3CL1/EGFR/SPHK1/IFNG	4
GO:1901215	negative regulation of neuron death	6/87	207/17913	0.00051388	0.00437087	0.00265297	HIF1A/PINK1/BCL2/ATF4/CX3CL1/BAX	6
GO:0071901	negative regulation of protein serine/threonine kinase activity	5/87	136/17913	0.000525836	0.00446003	0.00270709	MAPK8IP1/PRKAR1A/CASP3/CDKN1A/CDKN2A	5
GO:0060627	regulation of vesicle-mediated transport	9/87	480/17913	0.000532224	0.0045016	0.00273232	LAMP1/PINK1/VAMP7/RAB5A/EEF2K/CCR2/SPHK1/VEGFA/IFNG	9
GO:0034644	cellular response to UV	4/87	77/17913	0.000536152	0.00452219	0.00274482	CDKN1A/ATF4/BAX/MYC	4
GO:0010922	positive regulation of phosphatase activity	3/87	33/17913	0.000543371	0.00452279	0.00274518	MTOR/PPP1R15A/IFNG	3
GO:0016242	negative regulation of macroautophagy	3/87	33/17913	0.000543371	0.00452279	0.00274518	MTOR/PINK1/NPC1	3
GO:0045736	negative regulation of cyclin-dependent protein serine/threonine kinase activity	3/87	33/17913	0.000543371	0.00452279	0.00274518	CASP3/CDKN1A/CDKN2A	3
GO:2000785	regulation of autophagosome assembly	3/87	33/17913	0.000543371	0.00452279	0.00274518	PINK1/RAB5A/ULK1	3
GO:0035304	regulation of protein dephosphorylation	5/87	137/17913	0.00054369	0.00452279	0.00274518	MTOR/FKBP1B/PINK1/FKBP1A/PPP1R15A	5
GO:0051279	regulation of release of sequestered calcium ion into cytosol	4/87	78/17913	0.000563055	0.00467104	0.00283517	FKBP1B/FKBP1A/CX3CL1/BAX	4
GO:1903037	regulation of leukocyte cell-cell adhesion	7/87	295/17913	0.000580712	0.00478256	0.00290285	PRKCQ/ERBB2/CD46/PRKAR1A/CASP3/CCR2/IFNG	7
GO:0006476	protein deacetylation	4/87	79/17913	0.000590904	0.00478256	0.00290285	PINK1/SIRT2/VEGFA/IFNG	4
GO:1900034	regulation of cellular response to heat	4/87	79/17913	0.000590904	0.00478256	0.00290285	BAG1/MTOR/HSPA8/HSPB8	4
GO:0045785	positive regulation of cell adhesion	8/87	388/17913	0.000593105	0.00478256	0.00290285	PRKCQ/ERBB2/CD46/ITGA3/CX3CL1/CCR2/VEGFA/IFNG	8
GO:0010574	regulation of vascular endothelial growth factor production	3/87	34/17913	0.000593871	0.00478256	0.00290285	HIF1A/ATF4/CCR2	3
GO:0014072	response to isoquinoline alkaloid	3/87	34/17913	0.000593871	0.00478256	0.00290285	MTOR/PEA15/CXCR4	3
GO:0032660	regulation of interleukin-17 production	3/87	34/17913	0.000593871	0.00478256	0.00290285	PRKCQ/SPHK1/IFNG	3
GO:0043278	response to morphine	3/87	34/17913	0.000593871	0.00478256	0.00290285	MTOR/PEA15/CXCR4	3
GO:0050849	negative regulation of calcium-mediated signaling	3/87	34/17913	0.000593871	0.00478256	0.00290285	MTOR/FKBP1B/ITPR1	3
GO:0097352	autophagosome maturation	3/87	34/17913	0.000593871	0.00478256	0.00290285	GABARAPL1/IRGM/MAP1LC3C	3
GO:1904030	negative regulation of cyclin-dependent protein kinase activity	3/87	34/17913	0.000593871	0.00478256	0.00290285	CASP3/CDKN1A/CDKN2A	3
GO:0034250	positive regulation of cellular amide metabolic process	5/87	140/17913	0.000599996	0.00480631	0.00291727	ERBB2/MTOR/PINK1/CASP3/PPP1R15A	5
GO:1904064	positive regulation of cation transmembrane transport	5/87	140/17913	0.000599996	0.00480631	0.00291727	PINK1/CX3CL1/BAX/CCR2/IFNG	5
GO:0022407	regulation of cell-cell adhesion	8/87	389/17913	0.000603191	0.00481916	0.00292507	PRKCQ/ERBB2/CD46/PRKAR1A/CASP3/CX3CL1/CCR2/IFNG	8
GO:1901652	response to peptide	9/87	491/17913	0.000626039	0.00498855	0.00302788	PRKCQ/MTOR/FOXO1/SESN2/PRKAR1A/TNFSF10/EEF2K/CASP4/EIF4EBP1	9
GO:0060537	muscle tissue development	8/87	392/17913	0.000634284	0.00504098	0.0030597	MTOR/FOS/PRKAR1A/SIRT2/FKBP1A/BCL2/TP73/VEGFA	8
GO:0050804	modulation of chemical synaptic transmission	8/87	393/17913	0.000644932	0.00510404	0.00309798	MTOR/PINK1/RAB5A/SQSTM1/CX3CL1/CCR2/EGFR/NRG3	8
GO:0010831	positive regulation of myotube differentiation	3/87	35/17913	0.000647276	0.00510404	0.00309798	MTOR/CAPN2/BCL2	3
GO:2000310	regulation of NMDA receptor activity	3/87	35/17913	0.000647276	0.00510404	0.00309798	PINK1/CCR2/IFNG	3
GO:1903533	regulation of protein targeting	4/87	81/17913	0.000649516	0.0051084	0.00310063	ERBB2/PINK1/VAMP7/BNIP3L	4
GO:0046879	hormone secretion	7/87	301/17913	0.000654115	0.00513057	0.00311409	HIF1A/FKBP1B/ITPR1/RAF1/VAMP7/EGFR/IFNG	7
GO:0099177	regulation of trans-synaptic signaling	8/87	394/17913	0.000655724	0.00513057	0.00311409	MTOR/PINK1/RAB5A/SQSTM1/CX3CL1/CCR2/EGFR/NRG3	8
GO:0106106	cold-induced thermogenesis	5/87	143/17913	0.00066057	0.00514192	0.00312097	PRKAB1/ATF4/CCR2/CXCR4/VEGFA	5
GO:0120161	regulation of cold-induced thermogenesis	5/87	143/17913	0.00066057	0.00514192	0.00312097	PRKAB1/ATF4/CCR2/CXCR4/VEGFA	5
GO:0045921	positive regulation of exocytosis	4/87	82/17913	0.000680315	0.00525273	0.00318823	LAMP1/VAMP7/RAB5A/IFNG	4
GO:2000106	regulation of leukocyte apoptotic process	4/87	82/17913	0.000680315	0.00525273	0.00318823	PRKCQ/HIF1A/BAX/CDKN2A	4
GO:0010212	response to ionizing radiation	5/87	144/17913	0.000681745	0.00525273	0.00318823	CASP3/CDKN1A/BCL2/BAX/MYC	5
GO:0061351	neural precursor cell proliferation	5/87	144/17913	0.000681745	0.00525273	0.00318823	HIF1A/FOXO1/SIRT2/CX3CL1/VEGFA	5
GO:0006417	regulation of translation	8/87	397/17913	0.00068898	0.00529501	0.00321389	ERBB2/MTOR/PINK1/SESN2/PPP1R15A/ATF4/GAPDH/EIF4EBP1	8
GO:0050878	regulation of body fluid levels	9/87	499/17913	0.000702462	0.00532663	0.00323309	PRKCQ/HIF1A/TP63/ITPR1/RAF1/RAB5A/PRKAR1A/SERPINA1/VEGFA	9
GO:0002262	myeloid cell homeostasis	5/87	145/17913	0.000703425	0.00532663	0.00323309	HIF1A/CASP3/BAX/CCR2/VEGFA	5
GO:0010573	vascular endothelial growth factor production	3/87	36/17913	0.00070365	0.00532663	0.00323309	HIF1A/ATF4/CCR2	3
GO:0034390	smooth muscle cell apoptotic process	3/87	36/17913	0.00070365	0.00532663	0.00323309	ATF4/IFNG/CDKN2A	3
GO:0034391	regulation of smooth muscle cell apoptotic process	3/87	36/17913	0.00070365	0.00532663	0.00323309	ATF4/IFNG/CDKN2A	3
GO:0071634	regulation of transforming growth factor beta production	3/87	36/17913	0.00070365	0.00532663	0.00323309	HIF1A/CD46/CX3CL1	3
GO:1905897	regulation of response to endoplasmic reticulum stress	4/87	83/17913	0.000712135	0.00537742	0.00326391	ATF6/DNAJB9/PPP1R15A/BAX	4
GO:0043524	negative regulation of neuron apoptotic process	5/87	146/17913	0.000725617	0.00546559	0.00331743	HIF1A/PINK1/BCL2/CX3CL1/BAX	5
GO:0006469	negative regulation of protein kinase activity	6/87	222/17913	0.0007417	0.00557287	0.00338255	MAPK8IP1/PRKAR1A/CASP3/CDKN1A/PTK6/CDKN2A	6
GO:0043029	T cell homeostasis	3/87	37/17913	0.000763061	0.00569101	0.00345425	CASP3/BCL2/BAX	3
GO:1905898	positive regulation of response to endoplasmic reticulum stress	3/87	37/17913	0.000763061	0.00569101	0.00345425	ATF6/PPP1R15A/BAX	3
GO:2000648	positive regulation of stem cell proliferation	3/87	37/17913	0.000763061	0.00569101	0.00345425	HIF1A/CX3CL1/VEGFA	3
GO:0043434	response to peptide hormone	8/87	404/17913	0.0007719	0.00574279	0.00348568	PRKCQ/MTOR/FOXO1/SESN2/PRKAR1A/TNFSF10/EEF2K/EIF4EBP1	8
GO:0042475	odontogenesis of dentin-containing tooth	4/87	85/17913	0.000778912	0.00578075	0.00350872	TP63/FOXO1/BAX/NKX2-3	4
GO:0009914	hormone transport	7/87	311/17913	0.000792679	0.00586854	0.00356201	HIF1A/FKBP1B/ITPR1/RAF1/VAMP7/EGFR/IFNG	7
GO:1904062	regulation of cation transmembrane transport	7/87	312/17913	0.000807723	0.00596533	0.00362076	FKBP1B/PINK1/FKBP1A/CX3CL1/BAX/CCR2/IFNG	7
GO:0006094	gluconeogenesis	4/87	86/17913	0.000813907	0.00599638	0.0036396	FOXO1/SESN2/ATF4/GAPDH	4
GO:0032620	interleukin-17 production	3/87	38/17913	0.000825571	0.00602369	0.00365618	PRKCQ/SPHK1/IFNG	3
GO:0042149	cellular response to glucose starvation	3/87	38/17913	0.000825571	0.00602369	0.00365618	SESN2/BCL2/ATF4	3
GO:0044088	regulation of vacuole organization	3/87	38/17913	0.000825571	0.00602369	0.00365618	PINK1/RAB5A/ULK1	3
GO:0071604	transforming growth factor beta production	3/87	38/17913	0.000825571	0.00602369	0.00365618	HIF1A/CD46/CX3CL1	3
GO:0035601	protein deacylation	4/87	87/17913	0.000849998	0.00618701	0.00375531	PINK1/SIRT2/VEGFA/IFNG	4
GO:0032103	positive regulation of response to external stimulus	7/87	315/17913	0.000854215	0.00620279	0.00376488	FKBP1B/VAMP7/CX3CL1/CCR2/EGFR/CXCR4/VEGFA	7
GO:0034767	positive regulation of ion transmembrane transport	5/87	152/17913	0.000869955	0.00628693	0.00381596	PINK1/CX3CL1/BAX/CCR2/IFNG	5
GO:1990845	adaptive thermogenesis	5/87	152/17913	0.000869955	0.00628693	0.00381596	PRKAB1/ATF4/CCR2/CXCR4/VEGFA	5
GO:0098732	macromolecule deacylation	4/87	88/17913	0.000887204	0.00637988	0.00387237	PINK1/SIRT2/VEGFA/IFNG	4
GO:1900407	regulation of cellular response to oxidative stress	4/87	88/17913	0.000887204	0.00637988	0.00387237	HIF1A/PINK1/ATF4/P4HB	4
GO:0048713	regulation of oligodendrocyte differentiation	3/87	39/17913	0.000891244	0.00637988	0.00387237	MTOR/CXCR4/TP73	3
GO:0071548	response to dexamethasone	3/87	39/17913	0.000891244	0.00637988	0.00387237	FOXO1/EGFR/EIF4EBP1	3
GO:0019319	hexose biosynthetic process	4/87	89/17913	0.000925544	0.00660978	0.00401192	FOXO1/SESN2/ATF4/GAPDH	4
GO:0043903	regulation of symbiosis, encompassing mutualism through parasitism	6/87	232/17913	0.000932408	0.00664313	0.00403216	HSPA8/SQSTM1/BCL2/P4HB/GAPDH/CXCR4	6
GO:2000273	positive regulation of signaling receptor activity	3/87	40/17913	0.000960142	0.0068115	0.00413435	PINK1/CCR2/IFNG	3
GO:0035710	CD4-positive, alpha-beta T cell activation	4/87	90/17913	0.000965037	0.0068115	0.00413435	PRKCQ/MTOR/NKX2-3/IFNG	4
GO:0045639	positive regulation of myeloid cell differentiation	4/87	90/17913	0.000965037	0.0068115	0.00413435	HIF1A/FOS/CASP8/IFNG	4
GO:0046634	regulation of alpha-beta T cell activation	4/87	90/17913	0.000965037	0.0068115	0.00413435	PRKCQ/MAPK8IP1/CCR2/IFNG	4
GO:0001906	cell killing	5/87	156/17913	0.00097741	0.00688278	0.00417762	LAMP1/VAMP7/GAPDH/APOL1/IFNG	5
GO:0009615	response to virus	7/87	323/17913	0.000988603	0.00694545	0.00421566	IRGM/IKBKE/BCL2/BNIP3L/BNIP3/CXCR4/IFNG	7
GO:0001655	urogenital system development	7/87	324/17913	0.00100651	0.0070549	0.00428209	TP63/ITGA3/BCL2/BAX/MYC/TP73/VEGFA	7
GO:0010749	regulation of nitric oxide mediated signal transduction	2/87	10/17913	0.00102311	0.00708919	0.0043029	EGFR/VEGFA	2
GO:0014041	regulation of neuron maturation	2/87	10/17913	0.00102311	0.00708919	0.0043029	MTOR/BCL2	2
GO:1901725	regulation of histone deacetylase activity	2/87	10/17913	0.00102311	0.00708919	0.0043029	PINK1/VEGFA	2
GO:1903265	positive regulation of tumor necrosis factor-mediated signaling pathway	2/87	10/17913	0.00102311	0.00708919	0.0043029	CASP4/CASP1	2
GO:2000271	positive regulation of fibroblast apoptotic process	2/87	10/17913	0.00102311	0.00708919	0.0043029	TP63/BID	2
GO:0009408	response to heat	5/87	158/17913	0.0010347	0.00715311	0.0043417	BAG1/MTOR/HSPA8/CDKN1A/HSPB8	5
GO:0050673	epithelial cell proliferation	8/87	425/17913	0.00107006	0.0073807	0.00447984	ERBB2/HIF1A/TP63/MTOR/BAX/EGFR/MYC/VEGFA	8
GO:0007159	leukocyte cell-cell adhesion	7/87	328/17913	0.00108072	0.0074373	0.00451419	PRKCQ/ERBB2/CD46/PRKAR1A/CASP3/CCR2/IFNG	7
GO:0031334	positive regulation of protein complex assembly	6/87	239/17913	0.00108693	0.00743783	0.00451451	MTOR/PINK1/BID/BAX/VEGFA/IFNG	6
GO:0032611	interleukin-1 beta production	4/87	93/17913	0.00109062	0.00743783	0.00451451	CX3CL1/SPHK1/CASP1/NLRC4	4
GO:0046364	monosaccharide biosynthetic process	4/87	93/17913	0.00109062	0.00743783	0.00451451	FOXO1/SESN2/ATF4/GAPDH	4
GO:1903076	regulation of protein localization to plasma membrane	4/87	93/17913	0.00109062	0.00743783	0.00451451	SQSTM1/ITGA3/EGFR/IFNG	4
GO:0035821	modification of morphology or physiology of other organism	5/87	160/17913	0.00109444	0.00744712	0.00452015	HSPA8/CASP8/GAPDH/APOL1/IFNG	5
GO:0035307	positive regulation of protein dephosphorylation	3/87	42/17913	0.00110785	0.00750465	0.00455507	MTOR/PINK1/PPP1R15A	3
GO:0090311	regulation of protein deacetylation	3/87	42/17913	0.00110785	0.00750465	0.00455507	PINK1/VEGFA/IFNG	3
GO:0030072	peptide hormone secretion	6/87	241/17913	0.00113451	0.00764477	0.00464012	HIF1A/FKBP1B/ITPR1/RAF1/EGFR/IFNG	6
GO:0048284	organelle fusion	4/87	94/17913	0.00113491	0.00764477	0.00464012	VAMP7/BAX/BNIP3/SPHK1	4
GO:0051090	regulation of DNA-binding transcription factor activity	8/87	429/17913	0.00113611	0.00764477	0.00464012	PRKCQ/FOS/PINK1/CX3CL1/SPHK1/NLRC4/VEGFA/CDKN2A	8
GO:0022898	regulation of transmembrane transporter activity	6/87	242/17913	0.00115888	0.0077807	0.00472263	FKBP1B/PINK1/FKBP1A/BCL2/CCR2/IFNG	6
GO:0008585	female gonad development	4/87	95/17913	0.00118045	0.00790798	0.00479988	CASP3/BCL2/BAX/VEGFA	4
GO:0009409	response to cold	3/87	43/17913	0.00118678	0.00791148	0.00480201	FOXO1/FOS/CASP8	3
GO:0043300	regulation of leukocyte degranulation	3/87	43/17913	0.00118678	0.00791148	0.00480201	LAMP1/VAMP7/CCR2	3
GO:0002695	negative regulation of leukocyte activation	5/87	163/17913	0.00118881	0.00791148	0.00480201	ERBB2/PRKAR1A/CASP3/CX3CL1/CCR2	5
GO:0033673	negative regulation of kinase activity	6/87	244/17913	0.00120884	0.00800957	0.00486154	MAPK8IP1/PRKAR1A/CASP3/CDKN1A/PTK6/CDKN2A	6
GO:0051924	regulation of calcium ion transport	6/87	244/17913	0.00120884	0.00800957	0.00486154	FKBP1B/FKBP1A/BCL2/CX3CL1/BAX/CXCR4	6
GO:0050730	regulation of peptidyl-tyrosine phosphorylation	6/87	245/17913	0.00123443	0.00808237	0.00490573	MTOR/PTK6/IL24/EGFR/VEGFA/IFNG	6
GO:0002323	natural killer cell activation involved in immune response	2/87	11/17913	0.00124652	0.00808237	0.00490573	LAMP1/VAMP7	2
GO:0010623	programmed cell death involved in cell development	2/87	11/17913	0.00124652	0.00808237	0.00490573	BCL2/BAX	2
GO:0042501	serine phosphorylation of STAT protein	2/87	11/17913	0.00124652	0.00808237	0.00490573	IL24/IFNG	2
GO:0043201	response to leucine	2/87	11/17913	0.00124652	0.00808237	0.00490573	MTOR/SESN2	2
GO:0046007	negative regulation of activated T cell proliferation	2/87	11/17913	0.00124652	0.00808237	0.00490573	PRKAR1A/CASP3	2
GO:0046886	positive regulation of hormone biosynthetic process	2/87	11/17913	0.00124652	0.00808237	0.00490573	HIF1A/IFNG	2
GO:1900102	negative regulation of endoplasmic reticulum unfolded protein response	2/87	11/17913	0.00124652	0.00808237	0.00490573	DNAJB9/PPP1R15A	2
GO:1990440	positive regulation of transcription from RNA polymerase II promoter in response to endoplasmic reticulum stress	2/87	11/17913	0.00124652	0.00808237	0.00490573	ATF6/ATF4	2
GO:2001223	negative regulation of neuron migration	2/87	11/17913	0.00124652	0.00808237	0.00490573	CX3CL1/NRG3	2
GO:0030225	macrophage differentiation	3/87	44/17913	0.00126918	0.00821169	0.00498422	CASP8/NKX2-3/VEGFA	3
GO:0120162	positive regulation of cold-induced thermogenesis	4/87	97/17913	0.00127535	0.008234	0.00499776	PRKAB1/CCR2/CXCR4/VEGFA	4
GO:0007611	learning or memory	6/87	247/17913	0.00128686	0.0082698	0.00501949	HIF1A/MTOR/FOS/CASP3/ITGA3/EGFR	6
GO:0021543	pallium development	5/87	166/17913	0.00128908	0.0082698	0.00501949	HIF1A/CASP3/BAX/EGFR/BNIP3	5
GO:2001257	regulation of cation channel activity	5/87	166/17913	0.00128908	0.0082698	0.00501949	FKBP1B/PINK1/FKBP1A/CCR2/IFNG	5
GO:0071248	cellular response to metal ion	5/87	167/17913	0.00132386	0.00846268	0.00513656	FOS/EEF2K/ATF4/EGFR/BNIP3	5
GO:0050848	regulation of calcium-mediated signaling	4/87	98/17913	0.00132474	0.00846268	0.00513656	MTOR/FKBP1B/ITPR1/FKBP1A	4
GO:0018208	peptidyl-proline modification	3/87	45/17913	0.00135509	0.00862018	0.00523216	FKBP1B/FKBP1A/P4HB	3
GO:0042551	neuron maturation	3/87	45/17913	0.00135509	0.00862018	0.00523216	MTOR/BCL2/CX3CL1	3
GO:0046632	alpha-beta T cell differentiation	4/87	99/17913	0.00137545	0.00871313	0.00528858	MTOR/BCL2/NKX2-3/IFNG	4
GO:0070301	cellular response to hydrogen peroxide	4/87	99/17913	0.00137545	0.00871313	0.00528858	FOXO1/PINK1/BNIP3/SPHK1	4
GO:0046545	development of primary female sexual characteristics	4/87	100/17913	0.00142751	0.00902402	0.00547728	CASP3/BCL2/BAX/VEGFA	4
GO:0006984	ER-nucleus signaling pathway	3/87	46/17913	0.00144457	0.00905624	0.00549683	ATF6/PPP1R15A/ATF4	3
GO:0010799	regulation of peptidyl-threonine phosphorylation	3/87	46/17913	0.00144457	0.00905624	0.00549683	SIRT2/IRGM/SPHK1	3
GO:0045687	positive regulation of glial cell differentiation	3/87	46/17913	0.00144457	0.00905624	0.00549683	MTOR/CXCR4/TP73	3
GO:0070231	T cell apoptotic process	3/87	46/17913	0.00144457	0.00905624	0.00549683	PRKCQ/HIF1A/BAX	3
GO:0010921	regulation of phosphatase activity	5/87	171/17913	0.00146992	0.00917716	0.00557023	MTOR/FKBP1B/FKBP1A/PPP1R15A/IFNG	5
GO:0050821	protein stabilization	5/87	171/17913	0.00146992	0.00917716	0.00557023	LAMP1/PINK1/IRGM/CDKN1A/GAPDH	5
GO:2000379	positive regulation of reactive oxygen species metabolic process	4/87	101/17913	0.00148093	0.00919568	0.00558147	MTOR/CDKN1A/EGFR/IFNG	4
GO:0046883	regulation of hormone secretion	6/87	254/17913	0.00148389	0.00919568	0.00558147	HIF1A/FKBP1B/ITPR1/VAMP7/EGFR/IFNG	6
GO:0009886	post-embryonic animal morphogenesis	2/87	12/17913	0.00149111	0.00919568	0.00558147	BAX/NKX2-3	2
GO:0051712	positive regulation of killing of cells of other organism	2/87	12/17913	0.00149111	0.00919568	0.00558147	GAPDH/IFNG	2
GO:0150065	regulation of deacetylase activity	2/87	12/17913	0.00149111	0.00919568	0.00558147	PINK1/VEGFA	2
GO:1903894	regulation of IRE1-mediated unfolded protein response	2/87	12/17913	0.00149111	0.00919568	0.00558147	DNAJB9/BAX	2
GO:0048660	regulation of smooth muscle cell proliferation	5/87	172/17913	0.00150822	0.00928231	0.00563405	MTOR/CDKN1A/CX3CL1/EGFR/IFNG	5
GO:0007204	positive regulation of cytosolic calcium ion concentration	6/87	255/17913	0.00151381	0.00929782	0.00564347	FKBP1B/ITPR1/FKBP1A/BCL2/CX3CL1/BAX	6
GO:0010634	positive regulation of epithelial cell migration	5/87	173/17913	0.00154725	0.00944574	0.00573325	HIF1A/MTOR/ITGA3/VEGFA/IFNG	5
GO:0051897	positive regulation of protein kinase B signaling	5/87	173/17913	0.00154725	0.00944574	0.00573325	ERBB2/MTOR/PINK1/CX3CL1/EGFR	5
GO:1903034	regulation of response to wounding	5/87	173/17913	0.00154725	0.00944574	0.00573325	PRKCQ/MTOR/FKBP1B/CDKN1A/CXCR4	5
GO:0032409	regulation of transporter activity	6/87	257/17913	0.00157505	0.00957678	0.00581279	FKBP1B/PINK1/FKBP1A/BCL2/CCR2/IFNG	6
GO:0051091	positive regulation of DNA-binding transcription factor activity	6/87	257/17913	0.00157505	0.00957678	0.00581279	PRKCQ/PINK1/CX3CL1/SPHK1/NLRC4/VEGFA	6
GO:0048659	smooth muscle cell proliferation	5/87	174/17913	0.00158702	0.00963028	0.00584526	MTOR/CDKN1A/CX3CL1/EGFR/IFNG	5
GO:0034765	regulation of ion transmembrane transport	8/87	453/17913	0.00160422	0.00971517	0.00589678	MTOR/FKBP1B/PINK1/FKBP1A/CX3CL1/BAX/CCR2/IFNG	8
GO:0051604	protein maturation	7/87	353/17913	0.00164743	0.0099569	0.00604351	FKBP1B/CAPN2/CD46/CASP3/FKBP1A/CASP8/CASP1	7

## Sheet: Results of GO-MF
Results of GO-MF enrichment
ID	Description	GeneRatio	BgRatio	pvalue	p.adjust	qvalue	geneID	Count
GO:0031625	ubiquitin protein ligase binding	17/85	270/16969	1.96818e-14	5.78645e-12	4.22641e-12	GABARAPL1/BAG1/HIF1A/FOXO1/HSPA8/PINK1/ATF6/PRKAR1A/SQSTM1/CDKN1A/MAP1LC3C/IKBKE/CASP8/BCL2/BID/EGFR/CXCR4	17
GO:0044389	ubiquitin-like protein ligase binding	17/85	286/16969	5.07192e-14	7.45572e-12	5.44564e-12	GABARAPL1/BAG1/HIF1A/FOXO1/HSPA8/PINK1/ATF6/PRKAR1A/SQSTM1/CDKN1A/MAP1LC3C/IKBKE/CASP8/BCL2/BID/EGFR/CXCR4	17
GO:0046982	protein heterodimerization activity	16/85	497/16969	2.82093e-09	2.76452e-07	2.0192e-07	ERBB2/HIF1A/CAPN2/FOS/RAF1/ATF6/ITGA3/BCL2/BNIP3L/ATF4/BID/BAX/P4HB/EGFR/BNIP3/VEGFA	16
GO:0019903	protein phosphatase binding	8/85	132/16969	3.15312e-07	2.31754e-05	1.69273e-05	ERBB2/FOXO1/PPP1R15A/IKBKE/BCL2/EGFR/SPHK1/EIF4EBP1	8
GO:0005126	cytokine receptor binding	9/85	210/16969	1.0471e-06	6.15696e-05	4.49703e-05	CASP3/FKBP1A/TNFSF10/CASP8/CX3CL1/BID/CCR2/VEGFA/IFNG	9
GO:0019902	phosphatase binding	8/85	177/16969	2.905e-06	0.000142345	0.000103968	ERBB2/FOXO1/PPP1R15A/IKBKE/BCL2/EGFR/SPHK1/EIF4EBP1	8
GO:0019887	protein kinase regulator activity	7/85	136/16969	5.33643e-06	0.00022413	0.000163704	MAPK8IP1/PRKAR1A/CASP3/IRGM/CDKN1A/NRG3/CDKN2A	7
GO:0004197	cysteine-type endopeptidase activity	5/85	56/16969	8.75019e-06	0.00032157	0.000234874	CAPN2/CASP3/CASP8/CASP4/CASP1	5
GO:0019207	kinase regulator activity	7/85	154/16969	1.20714e-05	0.000329004	0.000240303	MAPK8IP1/PRKAR1A/CASP3/IRGM/CDKN1A/NRG3/CDKN2A	7
GO:0004860	protein kinase inhibitor activity	5/85	60/16969	1.2316e-05	0.000329004	0.000240303	MAPK8IP1/PRKAR1A/CASP3/CDKN1A/CDKN2A	5
GO:0051721	protein phosphatase 2A binding	4/85	29/16969	1.26563e-05	0.000329004	0.000240303	FOXO1/BCL2/SPHK1/EIF4EBP1	4
GO:0051400	BH domain binding	3/85	10/16969	1.41916e-05	0.000329004	0.000240303	IRGM/BCL2/BAX	3
GO:0030291	protein serine/threonine kinase inhibitor activity	4/85	30/16969	1.45478e-05	0.000329004	0.000240303	PRKAR1A/CASP3/CDKN1A/CDKN2A	4
GO:0004674	protein serine/threonine kinase activity	10/85	371/16969	1.61086e-05	0.00033175	0.00024231	PRKCQ/MTOR/PINK1/RAF1/CAMKK2/ULK1/SQSTM1/IKBKE/EEF2K/EGFR	10
GO:0019210	kinase inhibitor activity	5/85	64/16969	1.6926e-05	0.00033175	0.00024231	MAPK8IP1/PRKAR1A/CASP3/CDKN1A/CDKN2A	5
GO:0004861	cyclin-dependent protein serine/threonine kinase inhibitor activity	3/85	12/16969	2.583e-05	0.000474626	0.000346665	CASP3/CDKN1A/CDKN2A	3
GO:0001618	virus receptor activity	5/85	74/16969	3.43856e-05	0.000561631	0.000410214	LAMP1/CD46/NPC1/EGFR/CXCR4	5
GO:0104005	hijacked molecular function	5/85	74/16969	3.43856e-05	0.000561631	0.000410214	LAMP1/CD46/NPC1/EGFR/CXCR4	5
GO:0050700	CARD domain binding	3/85	15/16969	5.28434e-05	0.000817682	0.000597233	IRGM/CASP4/CASP1	3
GO:0032813	tumor necrosis factor receptor superfamily binding	4/85	45/16969	7.46968e-05	0.00109766	0.000801731	CASP3/TNFSF10/CASP8/BID	4
GO:0005123	death receptor binding	3/85	17/16969	7.84046e-05	0.00109766	0.000801731	CASP3/CASP8/BID	3
GO:0051087	chaperone binding	5/85	91/16969	9.28724e-05	0.00119831	0.000875243	BAG1/HSPA8/DNAJB9/BAX/BIRC5	5
GO:0016538	cyclin-dependent protein serine/threonine kinase regulator activity	3/85	18/16969	9.37454e-05	0.00119831	0.000875243	CASP3/CDKN1A/CDKN2A	3
GO:0004857	enzyme inhibitor activity	8/85	332/16969	0.000256616	0.00314355	0.00229604	MAPK8IP1/PRKAR1A/CASP3/CDKN1A/GAPDH/SERPINA1/BIRC5/CDKN2A	8
GO:0002020	protease binding	5/85	121/16969	0.000353054	0.00415192	0.00303255	PINK1/CASP3/ITGA3/BCL2/SERPINA1	5
GO:0016248	channel inhibitor activity	3/85	36/16969	0.000768603	0.00869113	0.00634798	FKBP1B/ITPR1/BCL2	3
GO:0008234	cysteine-type peptidase activity	5/85	148/16969	0.000883419	0.00961945	0.00702602	CAPN2/CASP3/CASP8/CASP4/CASP1	5

## Sheet: Results of GO-CC
Results of GO-CC enrichment
ID of GO term	Description of GO term	GeneRatio	BgRatio	pvalue	p.adjust	qvalue	geneID	Count
GO:0005776	autophagosome	10/87	85/18678	6.64708e-12	1.9343e-09	1.30143e-09	GABARAPL1/TMEM74/LAMP1/ULK1/SQSTM1/IRGM/MAP1LC3C/ATG16L1/ATG12/ATG9B	10
GO:0005741	mitochondrial outer membrane	11/87	168/18678	3.48062e-10	5.06431e-08	3.40735e-08	MTOR/PINK1/RAF1/ULK1/PPP1R15A/CASP8/BCL2/BNIP3L/BID/BAX/BNIP3	11
GO:0031968	organelle outer membrane	11/87	191/18678	1.36445e-09	1.10825e-07	7.45651e-08	MTOR/PINK1/RAF1/ULK1/PPP1R15A/CASP8/BCL2/BNIP3L/BID/BAX/BNIP3	11
GO:0019867	outer membrane	11/87	193/18678	1.52337e-09	1.10825e-07	7.45651e-08	MTOR/PINK1/RAF1/ULK1/PPP1R15A/CASP8/BCL2/BNIP3L/BID/BAX/BNIP3	11
GO:0000421	autophagosome membrane	6/87	30/18678	4.65352e-09	2.70835e-07	1.82222e-07	GABARAPL1/TMEM74/ULK1/IRGM/MAP1LC3C/ATG9B	6
GO:0005774	vacuolar membrane	13/87	382/18678	2.32999e-08	1.13005e-06	7.60314e-07	GABARAPL1/MTOR/TMEM74/HSPA8/LAMP1/VAMP7/ULK1/IRGM/MAP1LC3C/NPC1/DRAM1/SPNS1/ATG9B	13
GO:0098589	membrane region	10/87	321/18678	2.42555e-06	0.000100834	6.78425e-05	CAPN2/RAB5A/CD46/PRKAR1A/CASP3/NPC1/CASP8/FAS/EGFR/RGS19	10
GO:0000407	phagophore assembly site	4/87	24/18678	4.34505e-06	0.000158051	0.000106339	ULK1/SQSTM1/ATG16L1/ATG12	4
GO:0031301	integral component of organelle membrane	7/87	166/18678	1.24123e-05	0.000371297	0.000249814	PEX3/LAMP1/PINK1/VAMP7/NPC1/BID/BNIP3	7
GO:0045121	membrane raft	9/87	309/18678	1.36793e-05	0.000371297	0.000249814	CAPN2/RAB5A/PRKAR1A/CASP3/NPC1/CASP8/FAS/EGFR/RGS19	9
GO:0098857	membrane microdomain	9/87	310/18678	1.40353e-05	0.000371297	0.000249814	CAPN2/RAB5A/PRKAR1A/CASP3/NPC1/CASP8/FAS/EGFR/RGS19	9
GO:0038201	TOR complex	3/87	12/18678	2.08324e-05	0.000505186	0.000339897	MTOR/PINK1/SESN2	3
GO:0030670	phagocytic vesicle membrane	5/87	74/18678	2.44233e-05	0.00053803	0.000361995	LAMP1/VAMP7/RAB5A/IRGM/ATG12	5
GO:0061702	inflammasome complex	3/87	13/18678	2.69909e-05	0.00053803	0.000361995	CASP4/CASP1/NLRC4	3
GO:0031300	intrinsic component of organelle membrane	7/87	188/18678	2.77335e-05	0.00053803	0.000361995	PEX3/LAMP1/PINK1/VAMP7/NPC1/BID/BNIP3	7
GO:0034045	phagophore assembly site membrane	3/87	14/18678	3.42364e-05	0.000622675	0.000418946	ULK1/ATG16L1/ATG12	3
GO:0031143	pseudopodium	3/87	17/18678	6.33144e-05	0.00108379	0.000729194	CAPN2/RAF1/VAMP7	3
GO:0005770	late endosome	7/87	240/18678	0.000129298	0.00190243	0.00127999	HSPA8/LAMP1/VAMP7/SQSTM1/NPC1/EGFR/CXCR4	7
GO:0042470	melanosome	5/87	105/18678	0.000130752	0.00190243	0.00127999	HSPA8/LAMP1/RAB5A/CANX/P4HB	5
GO:0048770	pigment granule	5/87	105/18678	0.000130752	0.00190243	0.00127999	HSPA8/LAMP1/RAB5A/CANX/P4HB	5
GO:0005635	nuclear envelope	9/87	420/18678	0.000147003	0.00203704	0.00137056	ITPR1/ATF6/NPC1/BCL2/BNIP3L/BAX/GAPDH/EGFR/BNIP3	9
GO:0005765	lysosomal membrane	8/87	344/18678	0.000201351	0.00254753	0.00171402	MTOR/TMEM74/HSPA8/LAMP1/VAMP7/NPC1/DRAM1/SPNS1	8
GO:0098852	lytic vacuole membrane	8/87	344/18678	0.000201351	0.00254753	0.00171402	MTOR/TMEM74/HSPA8/LAMP1/VAMP7/NPC1/DRAM1/SPNS1	8
GO:0043025	neuronal cell body	9/87	454/18678	0.000262233	0.00312749	0.00210422	MTOR/CAPN2/LAMP1/RAB5A/SIRT2/CANX/CASP3/CX3CL1/CCR2	9
GO:0098552	side of membrane	8/87	359/18678	0.000268684	0.00312749	0.00210422	CAPN2/HSPA8/LAMP1/RAB5A/CANX/ITGA3/FKBP1A/P4HB	8
GO:0045335	phagocytic vesicle	5/87	128/18678	0.000329476	0.0036876	0.00248107	LAMP1/VAMP7/RAB5A/IRGM/ATG12	5
GO:0030139	endocytic vesicle	7/87	289/18678	0.000401244	0.00428963	0.00288613	LAMP1/VAMP7/RAB5A/IRGM/ATG12/EGFR/SPHK1	7
GO:0044445	cytosolic part	6/87	207/18678	0.000412747	0.00428963	0.00288613	MTOR/CASP8/CASP4/CASP1/NLRC4/EIF4EBP1	6
GO:1902911	protein kinase complex	4/87	77/18678	0.000458593	0.00460174	0.00309613	SESN2/PRKAR1A/ULK1/CDKN1A	4
GO:0016234	inclusion body	4/87	81/18678	0.000555891	0.00539214	0.00362792	PRKCQ/PINK1/SQSTM1/ATF4	4
GO:0030666	endocytic vesicle membrane	5/87	161/18678	0.000935295	0.00877971	0.00590713	LAMP1/VAMP7/RAB5A/IRGM/ATG12	5
GO:0098978	glutamatergic synapse	7/87	352/18678	0.00127804	0.011306	0.00760683	MTOR/HSPA8/PRKAR1A/CANX/GRID1/NRG3/EIF4EBP1	7
GO:0043209	myelin sheath	3/87	46/18678	0.00128212	0.011306	0.00760683	ERBB2/SIRT2/BCL2	3
GO:0030135	coated vesicle	6/87	261/18678	0.00137956	0.0118074	0.00794421	HSPA8/VAMP7/RAB5A/EGFR/SERPINA1/RGS19	6
GO:0010008	endosome membrane	8/87	464/18678	0.0014357	0.0119368	0.00803127	ERBB2/LAMP1/VAMP7/RAB5A/NPC1/IKBKE/EGFR/SPHK1	8
GO:0032838	plasma membrane bounded cell projection cytoplasm	5/87	181/18678	0.00157311	0.0126758	0.00852848	GABARAPL1/HIF1A/PRKAR1A/CANX/ATG16L1	5
GO:0030136	clathrin-coated vesicle	5/87	182/18678	0.0016117	0.0126758	0.00852848	HSPA8/VAMP7/RAB5A/EGFR/RGS19	5
GO:0030665	clathrin-coated vesicle membrane	4/87	110/18678	0.00174144	0.0133358	0.00897254	HSPA8/VAMP7/RAB5A/EGFR	4
GO:0005767	secondary lysosome	2/87	14/18678	0.00188198	0.0140425	0.00944799	LAMP1/SQSTM1	2
GO:0000785	chromatin	8/87	500/18678	0.00229045	0.016663	0.0112111	HIF1A/TP63/CAPN2/PINK1/SIRT2/MYC/TP73/CDKN2A	8
GO:0031307	integral component of mitochondrial outer membrane	2/87	17/18678	0.00278721	0.0193114	0.012993	PINK1/BNIP3	2
GO:0099524	postsynaptic cytosol	2/87	17/18678	0.00278721	0.0193114	0.012993	MTOR/EIF4EBP1	2
GO:0005788	endoplasmic reticulum lumen	6/87	306/18678	0.00306179	0.0200444	0.0134862	CANX/DNAJB9/ARSA/P4HB/SERPINA1/APOL1	6
GO:0031306	intrinsic component of mitochondrial outer membrane	2/87	18/18678	0.00312615	0.0200444	0.0134862	PINK1/BNIP3	2
GO:0046930	pore complex	2/87	18/18678	0.00312615	0.0200444	0.0134862	BCL2/BAX	2
GO:0032592	integral component of mitochondrial membrane	3/87	63/18678	0.00316854	0.0200444	0.0134862	PINK1/BID/BNIP3	3
GO:0098573	intrinsic component of mitochondrial membrane	3/87	64/18678	0.00331328	0.0205141	0.0138022	PINK1/BID/BNIP3	3
GO:1902554	serine/threonine protein kinase complex	3/87	65/18678	0.00346202	0.0206871	0.0139186	SESN2/ULK1/CDKN1A	3
GO:0101031	chaperone complex	2/87	19/18678	0.00348339	0.0206871	0.0139186	HSPA8/HSPB8	2
GO:0032590	dendrite membrane	2/87	23/18678	0.00509192	0.029635	0.0199389	GABARAPL1/ATF4	2
GO:0097386	glial cell projection	2/87	24/18678	0.00553808	0.030992	0.0208519	PINK1/SIRT2	2
GO:0099522	region of cytosol	2/87	24/18678	0.00553808	0.030992	0.0208519	MTOR/EIF4EBP1	2
GO:0120111	neuron projection cytoplasm	3/87	80/18678	0.00619417	0.0333822	0.02246	GABARAPL1/HIF1A/CANX	3
GO:0033267	axon part	6/87	354/18678	0.00619463	0.0333822	0.02246	HIF1A/MAPK8IP1/PINK1/RAB5A/SIRT2/ITGA3	6
GO:0030426	growth cone	4/87	166/18678	0.0075613	0.0394546	0.0265457	MAPK8IP1/PINK1/SIRT2/ITGA3	4
GO:0150034	distal axon	5/87	262/18678	0.00759264	0.0394546	0.0265457	MAPK8IP1/PINK1/RAB5A/SIRT2/ITGA3	5
GO:0030285	integral component of synaptic vesicle membrane	2/87	29/18678	0.00802477	0.0396718	0.0266918	LAMP1/VAMP7	2
GO:0030427	site of polarized growth	4/87	169/18678	0.00804341	0.0396718	0.0266918	MAPK8IP1/PINK1/SIRT2/ITGA3	4
GO:0030662	coated vesicle membrane	4/87	169/18678	0.00804341	0.0396718	0.0266918	HSPA8/VAMP7/RAB5A/EGFR	4
GO:0032839	dendrite cytoplasm	2/87	30/18678	0.00857212	0.0415748	0.0279722	GABARAPL1/CANX	2
GO:0031091	platelet alpha granule	3/87	91/18678	0.0088299	0.042123	0.028341	VAMP7/SERPINA1/VEGFA	3
GO:0031252	cell leading edge	6/87	384/18678	0.00907171	0.0425785	0.0286475	GABARAPL1/VAMP7/RAB5A/PTK6/ATF4/CXCR4	6

## Sheet: Results of KEGG
Results of KEGG enrichment
ID	Description	GeneRatio	BgRatio	pvalue	p.adjust	qvalue	geneID	Count
hsa04140	Autophagy - animal	16/74	137/8011	6.38445e-14	1.27689e-11	6.38445e-12	5588/23710/3091/2475/3708/3916/5894/10645/8408/8878/596/55054/9140/664/89849/285973	16
hsa05163	Human cytomegalovirus infection	17/74	225/8011	1.27885e-11	1.27885e-09	6.39423e-10	2475/3708/5894/836/1026/841/468/6376/637/355/581/1956/4609/1978/7852/7422/1029	17
hsa05167	Kaposi sarcoma-associated herpesvirus infection	15/74	186/8011	9.61316e-11	6.40877e-09	3.20439e-09	23710/3091/2475/3708/2353/5894/836/1026/9641/841/637/355/581/4609/7422	15
hsa04210	Apoptosis	13/74	136/8011	2.36319e-10	1.13963e-08	5.69816e-09	3708/824/2353/5894/836/8743/841/596/468/637/355/581/332	13
hsa05131	Shigellosis	16/74	236/8011	2.84908e-10	1.13963e-08	5.69816e-09	5588/23710/2475/3708/824/2308/8878/596/55054/9140/581/837/1956/664/834/58484	16
hsa04115	p53 signaling pathway	10/74	72/8011	8.20753e-10	2.69741e-08	1.34871e-08	83667/836/1026/841/596/637/355/581/7161/1029	10
hsa01524	Platinum drug resistance	10/74	73/8011	9.44094e-10	2.69741e-08	1.34871e-08	2064/836/1026/841/596/637/355/581/332/1029	10
hsa05161	Hepatitis B	13/74	162/8011	2.10119e-09	5.25297e-08	2.62648e-08	2353/5894/836/1026/9641/841/596/468/637/355/581/4609/332	13
hsa05210	Colorectal cancer	10/74	86/8011	4.89169e-09	1.08704e-07	5.43521e-08	2475/2353/5894/836/1026/596/581/1956/4609/332	10
hsa04137	Mitophagy - animal	9/74	65/8011	6.28137e-09	1.25627e-07	6.28137e-08	23710/3091/65018/8408/8878/665/468/664/285973	9
hsa05162	Measles	11/74	138/8011	4.39986e-08	7.99975e-07	3.99987e-07	2353/3312/4179/836/9641/841/596/637/355/581/7161	11
hsa04066	HIF-1 signaling pathway	10/74	109/8011	4.97604e-08	8.2934e-07	4.1467e-07	2064/3091/2475/1026/596/2597/1956/1978/7422/3458	10
hsa05132	Salmonella infection	13/74	214/8011	6.09115e-08	9.371e-07	4.6855e-07	2353/5894/5868/836/8743/841/596/581/837/2597/4609/834/58484	13
hsa05219	Bladder cancer	7/74	41/8011	7.52022e-08	1.07432e-06	5.37159e-07	2064/5894/1026/1956/4609/7422/1029	7
hsa04211	Longevity regulating pathway	9/74	89/8011	1.04688e-07	1.39583e-06	6.97917e-07	2475/2308/5564/83667/10645/8408/468/581/1978	9
hsa05160	Hepatitis C	11/74	155/8011	1.46028e-07	1.82535e-06	9.12675e-07	5894/836/1026/9641/841/637/355/581/1956/4609/3458	11
hsa01522	Endocrine resistance	9/74	98/8011	2.42572e-07	2.85379e-06	1.4269e-06	2064/2475/2353/5894/1026/596/581/1956/1029	9
hsa04215	Apoptosis - multiple species	6/74	32/8011	3.7891e-07	4.21011e-06	2.10506e-06	836/841/596/637/581/332	6
hsa05212	Pancreatic cancer	8/74	76/8011	4.10904e-07	4.3253e-06	2.16265e-06	2064/2475/5894/1026/581/1956/7422/1029	8
hsa01521	EGFR tyrosine kinase inhibitor resistance	8/74	79/8011	5.56097e-07	5.56097e-06	2.78049e-06	2064/2475/5894/596/581/1956/1978/7422	8
hsa04012	ErbB signaling pathway	8/74	85/8011	9.81455e-07	9.34719e-06	4.6736e-06	2064/2475/5894/1026/1956/4609/10718/1978	8
hsa04218	Cellular senescence	10/74	160/8011	1.82516e-06	1.65923e-05	8.29617e-06	2475/3708/824/2308/5894/8878/1026/4609/1978/1029	10
hsa04217	Necroptosis	10/74	162/8011	2.04379e-06	1.77721e-05	8.88604e-06	824/8878/8743/841/596/637/355/581/834/3458	10
hsa05205	Proteoglycans in cancer	11/74	204/8011	2.28854e-06	1.90712e-05	9.53558e-06	2064/3091/2475/3708/5894/836/1026/355/1956/4609/7422	11
hsa04141	Protein processing in endoplasmic reticulum	10/74	166/8011	2.55047e-06	2.04038e-05	1.02019e-05	573/824/3312/22926/821/23645/596/468/581/5034	10
hsa05215	Prostate cancer	8/74	97/8011	2.69801e-06	2.07539e-05	1.0377e-05	2064/2475/2308/5894/1026/596/468/1956	8
hsa04068	FoxO signaling pathway	9/74	131/8011	2.858e-06	2.11704e-05	1.05852e-05	23710/2308/5894/5564/1026/8743/9140/1956/664	9
hsa05164	Influenza A	10/74	170/8011	3.16326e-06	2.25947e-05	1.12974e-05	5894/836/8743/9641/841/637/355/581/834/3458	10
hsa05170	Human immunodeficiency virus 1 infection	11/74	212/8011	3.32991e-06	2.29649e-05	1.14825e-05	2475/3708/2353/5894/836/841/596/637/355/581/7852	11
hsa05152	Tuberculosis	10/74	180/8011	5.28517e-06	3.52345e-05	1.76172e-05	3916/5894/5868/836/841/596/637/581/8877/3458	10
hsa04621	NOD-like receptor signaling pathway	10/74	181/8011	5.55324e-06	3.58274e-05	1.79137e-05	23710/3708/9641/841/596/55054/9140/837/834/58484	10
hsa05165	Human papillomavirus infection	13/74	330/8011	8.36422e-06	5.22764e-05	2.61382e-05	2475/2308/5894/836/3675/1026/9641/841/355/581/1956/1978/7422	13
hsa04136	Autophagy - other	5/74	32/8011	9.72641e-06	5.89479e-05	2.9474e-05	23710/2475/55054/9140/285973	5
hsa05014	Amyotrophic lateral sclerosis (ALS)	6/74	57/8011	1.26441e-05	7.22518e-05	3.61259e-05	5868/836/596/637/581/834	6
hsa05134	Legionellosis	6/74	57/8011	1.26441e-05	7.22518e-05	3.61259e-05	3312/836/841/664/834/58484	6
hsa05213	Endometrial cancer	6/74	58/8011	1.40006e-05	7.7781e-05	3.88905e-05	2064/5894/1026/581/1956/4609	6
hsa05235	PD-L1 expression and PD-1 checkpoint pathway in cancer	7/74	89/8011	1.61992e-05	8.7563e-05	4.37815e-05	5588/3091/2475/2353/5894/1956/3458	7
hsa05223	Non-small cell lung cancer	6/74	66/8011	2.96486e-05	0.000156045	7.80227e-05	2064/5894/1026/581/1956/1029	6
hsa05230	Central carbon metabolism in cancer	6/74	69/8011	3.82723e-05	0.000196268	9.81341e-05	2064/3091/2475/5894/1956/4609	6
hsa04928	Parathyroid hormone synthesis, secretion and action	7/74	106/8011	5.05723e-05	0.000252861	0.000126431	3708/2353/5894/1026/596/468/1956	7
hsa05224	Breast cancer	8/74	147/8011	5.75429e-05	0.000280697	0.000140348	2064/2475/2353/5894/1026/581/1956/4609	8
hsa05214	Glioma	6/74	75/8011	6.15379e-05	0.000293038	0.000146519	2475/5894/1026/581/1956/1029	6
hsa05226	Gastric cancer	8/74	149/8011	6.33422e-05	0.000294615	0.000147307	2064/2475/5894/1026/596/581/1956/4609	8
hsa04010	MAPK signaling pathway	11/74	295/8011	7.39049e-05	0.000335931	0.000167966	2064/9479/2353/3312/5894/836/468/355/1956/4609/7422	11
hsa04921	Oxytocin signaling pathway	8/74	153/8011	7.64088e-05	0.000339595	0.000169797	3708/2353/5894/5564/10645/1026/29904/1956	8
hsa05169	Epstein-Barr virus infection	9/74	201/8011	8.87925e-05	0.000386055	0.000193027	836/1026/9641/841/596/637/355/581/4609	9
hsa05130	Pathogenic Escherichia coli infection	9/74	202/8011	9.22501e-05	0.000392553	0.000196277	2353/836/8743/841/355/581/837/2597/834	9
hsa04152	AMPK signaling pathway	7/74	120/8011	0.000111395	0.000461032	0.000230516	2475/2308/5564/10645/8408/29904/1978	7
hsa04630	JAK-STAT signaling pathway	8/74	162/8011	0.000114156	0.000461032	0.000230516	2475/5894/1026/596/11009/1956/4609/3458	8
hsa05206	MicroRNAs in cancer	11/74	310/8011	0.000115258	0.000461032	0.000230516	2064/8626/2475/5894/836/1026/596/1956/4609/7422/1029	11
hsa05010	Alzheimer disease	8/74	171/8011	0.000166198	0.000651758	0.000325879	3708/824/22926/836/841/637/355/2597	8
hsa05222	Small cell lung cancer	6/74	92/8011	0.000192564	0.000740632	0.000370316	836/3675/1026/596/581/4609	6
hsa04915	Estrogen signaling pathway	7/74	138/8011	0.000265873	0.0010033	0.000501648	3708/2353/3312/5894/596/468/1956	7
hsa05231	Choline metabolism in cancer	6/74	98/8011	0.000272125	0.00100787	0.000503935	3091/2475/2353/5894/1956/1978	6
hsa04151	PI3K-Akt signaling pathway	11/74	354/8011	0.000367025	0.00133464	0.000667318	2064/2475/5894/3675/1026/596/468/1956/4609/1978/7422	11
hsa04932	Non-alcoholic fatty liver disease (NAFLD)	7/74	149/8011	0.000424459	0.00151592	0.000757962	5564/836/841/468/637/355/581	7
hsa05218	Melanoma	5/74	72/8011	0.000507264	0.00177987	0.000889937	5894/1026/581/1956/1029	5
hsa04668	TNF signaling pathway	6/74	112/8011	0.000558668	0.00189379	0.000946895	2353/836/841/468/6376/355	6
hsa05145	Toxoplasmosis	6/74	112/8011	0.000558668	0.00189379	0.000946895	3312/836/345611/841/596/3458	6
hsa05220	Chronic myeloid leukemia	5/74	76/8011	0.000650916	0.00216972	0.00108486	5894/1026/581/4609/1029	5
hsa05225	Hepatocellular carcinoma	7/74	168/8011	0.000869679	0.00285141	0.0014257	2475/5894/1026/581/1956/4609/1029	7
hsa04650	Natural killer cell mediated cytotoxicity	6/74	131/8011	0.00127143	0.0041014	0.0020507	5894/836/8743/637/355/3458	6
hsa04371	Apelin signaling pathway	6/74	137/8011	0.0016008	0.00500252	0.00250126	23710/2475/3708/5894/5564/8877	6
hsa04910	Insulin signaling pathway	6/74	137/8011	0.0016008	0.00500252	0.00250126	2475/2308/5894/5564/5573/1978	6
hsa04657	IL-17 signaling pathway	5/74	94/8011	0.00170067	0.00523283	0.00261641	2353/836/9641/841/3458	5
hsa04061	Viral protein interaction with cytokine and cytokine receptor	5/74	100/8011	0.00223493	0.00667142	0.00333571	8743/6376/11009/729230/7852	5
hsa04933	AGE-RAGE signaling pathway in diabetic complications	5/74	100/8011	0.00223493	0.00667142	0.00333571	2308/836/596/581/7422	5
hsa04510	Focal adhesion	7/74	199/8011	0.00231365	0.00680486	0.00340243	2064/824/5894/3675/596/1956/7422	7
hsa04213	Longevity regulating pathway - multiple species	4/74	62/8011	0.00249726	0.00723842	0.00361921	2475/2308/3312/5564	4
hsa04625	C-type lectin receptor signaling pathway	5/74	104/8011	0.00265323	0.00758065	0.00379033	3708/5894/9641/841/834	5
hsa04659	Th17 cell differentiation	5/74	107/8011	0.0030023	0.00845719	0.00422859	5588/3091/2475/2353/3458	5
hsa05221	Acute myeloid leukemia	4/74	67/8011	0.00331436	0.00920656	0.00460328	2475/5894/4609/1978	4
hsa04920	Adipocytokine signaling pathway	4/74	69/8011	0.0036868	0.00996432	0.00498216	5588/2475/5564/10645	4
hsa05211	Renal cell carcinoma	4/74	69/8011	0.0036868	0.00996432	0.00498216	3091/5894/1026/7422	4
hsa05166	Human T-cell leukemia virus 1 infection	7/74	219/8011	0.0039466	0.0105243	0.00526214	2353/821/1026/468/581/4609/1029	7
hsa05143	African trypanosomiasis	3/74	37/8011	0.00469326	0.0116936	0.00584682	355/8542/3458	3
hsa05216	Thyroid cancer	3/74	37/8011	0.00469326	0.0116936	0.00584682	1026/581/4609	3
hsa04071	Sphingolipid signaling pathway	5/74	119/8011	0.00473593	0.0116936	0.00584682	5894/596/637/581/8877	5
hsa04722	Neurotrophin signaling pathway	5/74	119/8011	0.00473593	0.0116936	0.00584682	5894/596/468/581/7161	5
hsa04919	Thyroid hormone signaling pathway	5/74	119/8011	0.00473593	0.0116936	0.00584682	3091/2475/2308/5894/4609	5
hsa04935	Growth hormone synthesis, secretion and action	5/74	119/8011	0.00473593	0.0116936	0.00584682	2475/3708/2353/5894/468	5
hsa04926	Relaxin signaling pathway	5/74	129/8011	0.00664779	0.0162141	0.00810706	2353/5894/468/1956/7422	5
hsa05418	Fluid shear stress and atherosclerosis	5/74	139/8011	0.00904666	0.0217992	0.0108996	2353/8878/596/7422/3458	5
