# Supplementary material for: Construction and Validation of an Autophagy-Related Prognostic Risk Signature for Survival Predicting in Clear Cell Renal Cell Carcinoma Patients
Source: Front Oncol. 2020 May 5;10:707. doi: 10.3389/fonc.2020.00707 (PMC7214632; doi:10.3389/fonc.2020.00707)
Supplement: Table S6 — Statistical significance and HR of OS-related ARGs. [file Table_6.xlsx]

## Sheet: Sheet1
Statistical significance and HR of OS-related ARGs
ARGs	HR	HR.95L	HR.95H	pvalue
PINK1	0.832276	0.784905	0.882507	8.24045e-10
BID	1.22998	1.13738	1.33012	2.178e-07
VAMP3	0.957437	0.941283	0.973869	5.449e-07
ITGA6	0.966418	0.953111	0.97991	1.37365e-06
BAG1	0.789052	0.716247	0.869256	1.61216e-06
IKBKE	1.2025	1.11492	1.29695	1.75664e-06
ST13	0.979575	0.971213	0.988009	2.38353e-06
PIK3R4	0.802688	0.730095	0.882499	5.50671e-06
CASP4	1.13399	1.07378	1.19758	6.26884e-06
NBR1	0.940635	0.915469	0.966492	9.72421e-06
WDR45	1.13245	1.07051	1.19798	1.46326e-05
BCL2	0.928734	0.898188	0.960319	1.47161e-05
ATG4B	1.1809	1.09397	1.27473	2.02363e-05
TP53INP2	0.948135	0.92447	0.972405	3.6304e-05
CAPN10	1.52728	1.24848	1.86833	3.82196e-05
NAF1	0.524958	0.38506	0.715682	4.59121e-05
SIRT1	0.831054	0.760034	0.908711	4.90133e-05
RAB24	1.082	1.03913	1.12662	0.000132653
ZFYVE1	0.774914	0.679797	0.88334	0.000135375
HSPA8	0.993732	0.990528	0.996947	0.0001359
DLC1	0.884486	0.830374	0.942125	0.000138483
PIK3C3	0.643217	0.512184	0.807772	0.000146633
CHMP2B	0.899637	0.851521	0.950472	0.000162454
ATG16L2	1.14604	1.0671	1.23083	0.000181544
RAB11A	0.928657	0.893332	0.965379	0.000183557
EEF2	0.997521	0.996223	0.998821	0.000187547
MAPK8IP1	0.831078	0.754047	0.915978	0.000192715
WDFY3	0.862839	0.797925	0.933033	0.000218225
MAPK1	0.945146	0.916689	0.974485	0.000297967
PRKAR1A	0.971473	0.956294	0.986894	0.000315858
MAPK3	0.937902	0.90525	0.971732	0.000391015
USP10	0.906605	0.858394	0.957525	0.000436849
NCKAP1	0.875662	0.812805	0.94338	0.000476565
NFKB1	0.903434	0.853171	0.956658	0.000506844
BECN1	0.837784	0.757344	0.926767	0.000588959
HGS	1.15107	1.06023	1.2497	0.000795716
ULK3	1.05169	1.02084	1.08349	0.000909695
CX3CL1	0.98213	0.971661	0.992711	0.000974159
