# Supplementary material for: Construction and Validation of an Autophagy-Related Prognostic Risk Signature for Survival Predicting in Clear Cell Renal Cell Carcinoma Patients
Source: Front Oncol. 2020 May 5;10:707. doi: 10.3389/fonc.2020.00707 (PMC7214632; doi:10.3389/fonc.2020.00707)
Supplement: Table S7 — ARGs and their coefficients in our signature. [file Table_7.XLSX]

## Sheet: Sheet1
ARGs and their coefficients in our signature
Gene	Coef
PINK1	-0.0953007
BID	0.0485525
VAMP3	-0.0067772
BAG1	-0.0492063
ST13	-0.00174312
PIK3R4	-0.0279453
CASP4	0.022361
risk score = -0.0953006976380652*PINK1+0.0485524672357577*BID-0.00677719732528917*VAMP3-0.0492062714238626*BAG1-0.00174311550579128*ST13-0.0279453251625708*PIK3R4+0.022360965151236*CASP4
The median value of our risk signature is 0.134
