# Supplementary material for: Construction and Validation of an Autophagy-Related Prognostic Risk Signature for Survival Predicting in Clear Cell Renal Cell Carcinoma Patients
Source: Front Oncol. 2020 May 5;10:707. doi: 10.3389/fonc.2020.00707 (PMC7214632; doi:10.3389/fonc.2020.00707)
Supplement: Table S8 — χ2 squared test of clinical traits and risk score. [file Table_8.xlsx]

## Sheet: age
χ2 squared test of age and risk score
	>65	≤65
low-risk group	68	157
high-risk group	89	147
χ2 = 2.3643
df = 1
p-value = 0.1241

## Sheet: gender
χ2 squared test of gender and risk score
	female	male
low-risk group	88	137
high-risk group	65	170
χ2 = 6.2845
df = 1
p-value = 0.01218

## Sheet: tumor grade
χ2 squared test of tumor grade and risk score
	G1	G2	G3	G4
low-risk group	6	125	80	14
high-risk group	1	76	107	51
χ2 = 40.278
df = 3
p-value = 9.302E-9

## Sheet:  pathological stage
χ2 squared test of pathological stage and risk score
	Stage I	Stage II	Stage III	Stage IV
low-risk group	78	17	38	20
high-risk group	150	30	71	56
χ2 = 50.183
df = 3
p-value = 1.675E-11

## Sheet: T stage
χ2 squared test of T stage and risk score
	T1	T2	T3	T4
low-risk group	152	19	51	3
high-risk group	82	39	108	6
χ2 = 49.076
df = 3
p-value = 1.256E-10

## Sheet: distant metastasis
χ2 squared test of distant metastasis and risk score
	M1	M0
low-risk group	206	19
high-risk group	180	55
χ2 = 17.964
df = 1
p-value = 2.251E-5
